# Supplementary material for: [μ-Bis(diphenyl­arsino)methane-1:2κ2 As:As′]nona­carbonyl-1κ3 C,2κ3 C,3κ3 C-[tris­(4-fluoro­phen­yl)phosphine-3κP]-triangulo-triruthenium(0)
Source: Acta Crystallogr Sect E Struct Rep Online. 2009 Nov 21;65(Pt 12):m1620–1. doi: 10.1107/S1600536809047229 (PMC2971801; doi:10.1107/S1600536809047229)
Supplement: Supplementary file 2 [file e-65-m1620-Isup2.hkl]

# 
# h,k,l, Fc-squared, Fo-squared, sigma(Fo-squared) and status flag 
# 
data_I
_shelx_title ' iak29_0m in P2(1)/c  (RT)' 
_shelx_refln_list_code          4 
_shelx_F_calc_maximum      486.49 
_exptl_crystal_F_000      2632.00 
_reflns_d_resolution_high  0.6362 
 
loop_ 
 _symmetry_equiv_pos_as_xyz 
 'x, y, z' 
 '-x, y+1/2, -z+1/2' 
 '-x, -y, -z' 
 'x, -y-1/2, z-1/2' 
 
_cell_length_a    16.3071 
_cell_length_b    16.8142 
_cell_length_c    18.8085 
_cell_angle_alpha  90.000 
_cell_angle_beta   98.105 
_cell_angle_gamma  90.000 
 
_shelx_F_squared_multiplier     1.000 
 
loop_ 
 _refln_index_h 
 _refln_index_k 
 _refln_index_l 
 _refln_F_squared_calc 
 _refln_F_squared_meas 
 _refln_F_squared_sigma 
 _refln_observed_status 
   2   0   0    52504.95    46848.53   3203.38 o 
   3   0   0    62425.36    63313.15    714.67 o 
   4   0   0    73742.93    70981.01    794.97 o 
   5   0   0     5032.09     5114.77     77.64 o 
   6   0   0    39331.29    37850.96    618.36 o 
   7   0   0       29.27        2.64     13.38 o 
   8   0   0    82512.35    78837.88    745.94 o 
   9   0   0     1508.14     1458.88     28.12 o 
  10   0   0      433.43      409.94     22.23 o 
  11   0   0    17387.67    17194.13    161.59 o 
  12   0   0    50060.36    49074.93    434.99 o 
  13   0   0    10062.32     9883.96    118.31 o 
  14   0   0    22571.78    22603.61    241.21 o 
  15   0   0      826.38      970.98     34.66 o 
  16   0   0    10101.05     9949.98    192.45 o 
  17   0   0     2214.14     2201.53    113.50 o 
  18   0   0       38.62       55.82     46.00 o 
  19   0   0       29.51      -31.38     48.88 o 
  20   0   0     4572.80     4306.75    136.36 o 
  21   0   0     4622.46     4919.11    157.29 o 
  22   0   0       10.46       36.81     59.53 o 
  23   0   0       22.74      -45.95    135.23 o 
  24   0   0      472.53      391.49    158.96 o 
  25   0   0      141.02      101.24    158.83 o 
   2   1   0    26147.42    27033.63    311.24 o 
   3   1   0    93483.54    90408.93   1707.98 o 
   4   1   0    17888.30    17839.78    296.42 o 
   5   1   0     1960.96     2102.72     28.03 o 
   6   1   0     2489.78     2637.69     34.98 o 
   7   1   0    27149.66    27786.79    192.52 o 
   8   1   0       22.67       14.30      7.81 o 
   9   1   0     1702.56     1685.60     23.84 o 
  10   1   0       67.47       56.32      8.65 o 
  11   1   0        7.34        8.21      9.10 o 
  12   1   0     1669.43     1631.53     30.51 o 
  13   1   0     1285.14     1445.58     51.84 o 
  14   1   0      401.04      381.89     20.15 o 
  15   1   0      193.70      174.92     24.02 o 
  16   1   0     2035.88     2089.50     49.66 o 
  17   1   0        2.42       12.00     30.03 o 
  18   1   0     3108.91     3005.18     76.36 o 
  19   1   0      308.71      341.32     41.56 o 
  20   1   0       52.80       59.04     48.79 o 
  21   1   0       91.12      116.95     42.87 o 
  22   1   0       24.05       78.25     46.06 o 
  23   1   0      511.49      428.22    103.73 o 
  24   1   0       14.78       10.98     74.90 o 
  25   1   0       10.50       -6.38    131.78 o 
   0   2   0    39138.87    41096.63    614.97 o 
   1   2   0    24877.48    26154.71    203.30 o 
   2   2   0      430.61      322.48     18.35 o 
   3   2   0     8636.75     8857.72    108.00 o 
   4   2   0    15243.91    15617.38    141.75 o 
   5   2   0    23508.07    23874.37    296.36 o 
   6   2   0   111344.50   106066.60   1027.09 o 
   7   2   0      145.10      137.06     17.41 o 
   8   2   0    36240.54    35382.05    242.15 o 
   9   2   0    24639.79    24217.22    167.73 o 
  10   2   0      733.24      857.69     18.80 o 
  11   2   0      811.48      822.74     18.83 o 
  12   2   0     7513.15     7357.29     66.50 o 
  13   2   0      596.80      620.89     27.77 o 
  14   2   0     2266.79     2099.89     48.14 o 
  15   2   0     2992.50     3061.33     66.13 o 
  16   2   0      298.51      338.50     28.34 o 
  17   2   0      261.86      336.89     30.37 o 
  18   2   0      730.58      766.54     36.18 o 
  19   2   0      581.38      603.40     46.44 o 
  20   2   0     4606.76     4571.25    105.34 o 
  21   2   0      915.11     1023.04     62.67 o 
  22   2   0      117.41      106.43     47.52 o 
  23   2   0      206.94      339.01    144.28 o 
  24   2   0        0.45       -6.36     76.86 o 
  25   2   0        2.96       -2.15     84.14 o 
   1   3   0    17728.79    18215.64    142.02 o 
   2   3   0     8956.44     9490.51     89.81 o 
   3   3   0       34.85       19.25      8.40 o 
   4   3   0       49.05       16.86     10.41 o 
   5   3   0    38244.27    39410.48    366.47 o 
   6   3   0     2414.51     2595.36     32.52 o 
   7   3   0      295.46      374.40     13.62 o 
   8   3   0     1817.94     1691.78     32.77 o 
   9   3   0     1458.33     1618.00     28.40 o 
  10   3   0    25997.40    26503.67    178.85 o 
  11   3   0      506.63      487.74     13.79 o 
  12   3   0     3567.34     3532.20     62.09 o 
  13   3   0      139.95      144.74     20.12 o 
  14   3   0     3698.09     3558.09     62.80 o 
  15   3   0     3390.83     3252.12     64.93 o 
  16   3   0        5.29      -22.77     22.77 o 
  17   3   0       33.97       -3.03     25.93 o 
  18   3   0     1071.87     1059.39     43.64 o 
  19   3   0       51.25       24.85     37.01 o 
  20   3   0      382.58      300.31     46.88 o 
  21   3   0       21.12      -41.59     41.59 o 
  22   3   0     1046.10     1149.50     83.33 o 
  23   3   0      288.26      391.96    110.23 o 
  24   3   0      161.39      116.34     83.77 o 
  25   3   0       38.20       -6.50     83.44 o 
   0   4   0    28787.73    29997.62    279.92 o 
   1   4   0      156.09       59.08      7.79 o 
   2   4   0     5241.52     5135.52     47.64 o 
   3   4   0    93423.84    94459.55    793.46 o 
   4   4   0   116778.95   113215.08    954.80 o 
   5   4   0    54114.29    52298.17    490.84 o 
   6   4   0      483.81      394.61     14.27 o 
   7   4   0     5262.89     5146.65     51.78 o 
   8   4   0    35001.67    34441.53    249.12 o 
   9   4   0      334.11      335.36     17.37 o 
  10   4   0    10258.70    10298.61     78.57 o 
  11   4   0     1548.70     1583.90     22.77 o 
  12   4   0     4980.13     4961.59     59.97 o 
  13   4   0     8541.76     8299.69     97.87 o 
  14   4   0     1476.67     1510.64     43.38 o 
  15   4   0     7132.71     6801.16    126.87 o 
  16   4   0    10351.05    10021.19    145.40 o 
  17   4   0     1854.45     1678.20     58.06 o 
  18   4   0        4.48      -28.28     28.28 o 
  19   4   0       21.27      -10.42     29.63 o 
  20   4   0      214.48      178.81     44.78 o 
  21   4   0        7.56      -54.25     54.25 o 
  22   4   0      444.04      421.87     62.95 o 
  23   4   0       24.67      145.32     83.18 o 
  24   4   0     1057.51     1091.06    145.57 o 
  25   4   0      592.49      751.08    106.76 o 
   1   5   0     1887.44     2089.96     25.93 o 
   2   5   0     5032.46     5264.66     57.79 o 
   3   5   0     4723.25     5031.53     45.80 o 
   4   5   0     6613.02     6694.59     66.69 o 
   5   5   0     3746.02     3868.90     58.48 o 
   6   5   0     1595.99     1662.67     23.67 o 
   7   5   0     1297.57     1445.94     21.46 o 
   8   5   0     2188.16     2202.19     29.80 o 
   9   5   0       58.38      105.17     16.03 o 
  10   5   0       46.67      111.66     12.28 o 
  11   5   0      140.41      150.09     11.70 o 
  12   5   0      699.21      755.07     29.17 o 
  13   5   0       72.00       66.34     21.07 o 
  14   5   0      570.41      543.74     33.24 o 
  15   5   0      568.05      589.67     36.65 o 
  16   5   0     1191.02     1171.29     51.34 o 
  17   5   0        0.41       22.30     38.76 o 
  18   5   0      289.07      242.70     38.84 o 
  19   5   0       23.09      -35.64     35.64 o 
  20   5   0      674.67      698.63     44.15 o 
  21   5   0       74.51      191.55     46.57 o 
  22   5   0      315.00      303.63     50.34 o 
  23   5   0        1.14       62.55     98.63 o 
  24   5   0       16.70       18.24     84.82 o 
   0   6   0   236672.22   214147.30   2950.47 o 
   1   6   0     2445.93     2596.08     32.06 o 
   2   6   0    80502.75    78454.53    665.51 o 
   3   6   0     3534.23     3585.84     44.09 o 
   4   6   0   138778.53   129345.66    838.41 o 
   5   6   0    24036.27    23768.67    167.84 o 
   6   6   0     9101.81     9018.62     74.16 o 
   7   6   0     1837.22     1780.66     25.86 o 
   8   6   0    42231.11    42232.41    301.85 o 
   9   6   0      138.99      129.16     10.54 o 
  10   6   0    43326.72    42855.97    262.06 o 
  11   6   0     6771.64     6593.68     63.11 o 
  12   6   0    13858.72    13365.81    158.26 o 
  13   6   0     5734.45     5622.26     88.07 o 
  14   6   0      790.61      920.11     53.48 o 
  15   6   0     3057.83     3107.10     77.17 o 
  16   6   0     9947.70     9492.98    141.78 o 
  17   6   0     2920.45     3015.74     77.07 o 
  18   6   0     2280.31     2418.92     72.52 o 
  19   6   0     1186.41     1307.97     60.56 o 
  20   6   0      450.28      417.03     54.59 o 
  21   6   0       43.21       50.01     35.48 o 
  22   6   0      857.62      906.99     75.70 o 
  23   6   0       17.79       29.30     78.97 o 
  24   6   0     1356.54     1458.50    124.47 o 
   1   7   0     4478.61     4740.99     47.90 o 
   2   7   0    11524.17    12371.34    101.65 o 
   3   7   0       71.76       41.84     17.72 o 
   4   7   0      288.16      227.22     11.92 o 
   5   7   0      215.42      263.68     10.71 o 
   6   7   0     1499.99     1456.29     21.84 o 
   7   7   0     2017.10     2027.15     29.60 o 
   8   7   0      339.84      384.88     15.41 o 
   9   7   0      564.21      558.67     18.85 o 
  10   7   0     3815.71     3739.56     49.32 o 
  11   7   0     2363.99     2554.56     73.45 o 
  12   7   0      265.17      206.03     26.88 o 
  13   7   0      568.62      575.16     35.35 o 
  14   7   0      368.77      387.33     34.61 o 
  15   7   0     2573.43     2571.10     88.37 o 
  16   7   0       97.26      135.05     35.31 o 
  17   7   0       53.18       81.61     36.15 o 
  18   7   0       77.75      143.16     40.42 o 
  19   7   0      589.39      533.80     47.92 o 
  20   7   0       13.22       43.25     39.82 o 
  21   7   0       34.70      -26.97     36.44 o 
  22   7   0      312.63      294.95     44.78 o 
  23   7   0      129.86       88.30    106.31 o 
  24   7   0        0.84       98.53    271.47 o 
   0   8   0     2491.99     2318.39     44.99 o 
   1   8   0     4103.25     4001.48     42.18 o 
   2   8   0   104400.61   102361.64    722.87 o 
   3   8   0    15731.88    15400.99    146.87 o 
   4   8   0    20002.05    19765.52    151.14 o 
   5   8   0     5209.07     4998.17     50.43 o 
   6   8   0     3191.60     3164.28     34.13 o 
   7   8   0       27.77       30.08      8.58 o 
   8   8   0     1852.66     1779.88     27.01 o 
   9   8   0    14527.41    14880.93    159.37 o 
  10   8   0    47225.71    46001.25    388.57 o 
  11   8   0     5988.50     5880.72     79.56 o 
  12   8   0       68.45       88.07     20.94 o 
  13   8   0      258.99      226.50     33.33 o 
  14   8   0     2306.01     2264.38     69.87 o 
  15   8   0       22.10      -31.46     31.46 o 
  16   8   0     3136.80     3165.35     88.65 o 
  17   8   0      918.31      933.64     56.33 o 
  18   8   0     3350.14     3261.23     94.66 o 
  19   8   0     3231.00     3276.30     96.59 o 
  20   8   0      654.47      642.80     57.31 o 
  21   8   0      590.84      698.77     58.69 o 
  22   8   0      386.47      258.57    109.56 o 
  23   8   0      141.41      123.71    114.82 o 
  24   8   0      145.31       17.64    115.56 o 
   1   9   0     3591.82     3922.35     43.73 o 
   2   9   0      249.46      284.25     12.26 o 
   3   9   0     1098.85     1171.94     26.57 o 
   4   9   0     4303.20     4026.95     48.86 o 
   5   9   0     9433.67     9365.69     84.57 o 
   6   9   0     1302.01     1278.50     29.23 o 
   7   9   0     2571.06     2595.47     37.42 o 
   8   9   0        9.80       22.02     11.04 o 
   9   9   0     1566.50     1488.31     34.19 o 
  10   9   0      113.73       97.58     18.11 o 
  11   9   0      409.25      398.51     29.19 o 
  12   9   0      462.19      494.16     38.19 o 
  13   9   0        6.39        7.89     50.61 o 
  14   9   0     1308.20     1211.90     57.63 o 
  15   9   0      197.75      154.47     37.89 o 
  16   9   0     1618.80     1531.88     68.36 o 
  17   9   0      140.86       73.17     41.15 o 
  18   9   0     1165.11     1279.60     68.64 o 
  19   9   0     1087.18     1160.10     68.81 o 
  20   9   0      715.85      773.74     97.34 o 
  21   9   0      253.63      206.97     53.03 o 
  22   9   0      376.01      360.07    150.64 o 
  23   9   0      188.67      171.23     63.18 o 
   0  10   0    55677.73    55563.85    575.21 o 
   1  10   0    47040.68    46477.46    327.39 o 
   2  10   0      175.40      178.58     11.75 o 
   3  10   0      474.97      499.02     19.63 o 
   4  10   0     4609.49     4569.30     52.84 o 
   5  10   0      502.68      588.36     19.96 o 
   6  10   0      418.69      426.32     20.96 o 
   7  10   0      149.41      153.57     18.43 o 
   8  10   0     1898.04     1774.70     45.02 o 
   9  10   0     7038.57     6897.54     93.47 o 
  10  10   0     2782.29     2780.24     55.17 o 
  11  10   0    12464.59    12345.25    144.48 o 
  12  10   0    17044.71    16616.48    206.29 o 
  13  10   0       94.62      122.00     47.30 o 
  14  10   0     2737.97     2725.62     82.61 o 
  15  10   0     1066.43     1117.22     74.35 o 
  16  10   0      190.36      185.37     42.53 o 
  17  10   0     1036.45     1026.42     78.45 o 
  18  10   0       43.27       19.64     43.24 o 
  19  10   0      293.92      360.09     64.90 o 
  20  10   0     1744.42     1782.42    107.83 o 
  21  10   0      602.55      491.28     94.80 o 
  22  10   0      313.99      226.18     84.80 o 
  23  10   0      137.04      254.44     81.44 o 
   1  11   0     4970.45     5205.45     54.43 o 
   2  11   0      242.22      215.74     13.35 o 
   3  11   0     1784.28     1638.05     32.89 o 
   4  11   0       38.40       32.60     13.04 o 
   5  11   0     3500.48     3401.57     45.53 o 
   6  11   0     3828.03     3841.93     51.17 o 
   7  11   0     6563.95     6168.64     93.06 o 
   8  11   0     5582.08     5398.74     93.38 o 
   9  11   0     1328.62     1313.55     47.84 o 
  10  11   0     3613.36     3550.87     75.45 o 
  11  11   0      397.83      450.46     36.97 o 
  12  11   0     4052.69     4150.98     82.91 o 
  13  11   0      522.62      551.98     47.09 o 
  14  11   0      346.95      340.15     58.30 o 
  15  11   0      130.90       89.10     41.32 o 
  16  11   0      724.00      618.39     55.27 o 
  17  11   0       13.42      -32.90     39.88 o 
  18  11   0        9.55       41.19     44.62 o 
  19  11   0      762.31      922.06     68.04 o 
  20  11   0      324.25      299.26     57.12 o 
  21  11   0       43.59        8.88     88.09 o 
  22  11   0       51.06       47.36    135.33 o 
  23  11   0       28.31      399.70    199.79 o 
   0  12   0    27238.27    28177.75    354.79 o 
   1  12   0      179.39      149.00     15.46 o 
   2  12   0    15625.61    15518.41    131.92 o 
   3  12   0       15.10        6.96     15.20 o 
   4  12   0     6818.11     6943.77     82.76 o 
   5  12   0    20314.73    20484.36    198.24 o 
   6  12   0    60658.61    59812.64    634.68 o 
   7  12   0     5335.59     5495.70     97.90 o 
   8  12   0    18798.70    18780.55    232.16 o 
   9  12   0     5717.46     5490.85     99.01 o 
  10  12   0     5938.29     5885.73    103.64 o 
  11  12   0     1328.05     1249.85     51.33 o 
  12  12   0     4943.38     4813.23     93.06 o 
  13  12   0       12.32       26.48     37.14 o 
  14  12   0     6511.97     6538.15    136.80 o 
  15  12   0     4480.94     4535.79    114.36 o 
  16  12   0        5.16      -42.65     42.65 o 
  17  12   0      659.77      596.67     60.14 o 
  18  12   0     2240.62     2489.09     95.39 o 
  19  12   0       46.63       26.48     50.98 o 
  20  12   0     2617.86     2548.63    191.28 o 
  21  12   0      568.28      526.23    106.64 o 
  22  12   0      703.09      711.37    283.23 o 
   1  13   0    10040.68    10195.20    110.24 o 
   2  13   0     9200.25     9031.75     99.48 o 
   3  13   0     2754.03     2738.13     50.88 o 
   4  13   0     5988.46     6028.07    137.76 o 
   5  13   0      238.58      248.04     27.51 o 
   6  13   0      131.25       51.37     30.21 o 
   7  13   0      326.68      310.60     41.21 o 
   8  13   0      184.96      142.17     31.96 o 
   9  13   0        3.09      -15.62     33.75 o 
  10  13   0      782.34      718.34     43.60 o 
  11  13   0     2886.40     2904.22     75.07 o 
  12  13   0      308.21      300.05     36.90 o 
  13  13   0     1812.60     1914.53     78.79 o 
  14  13   0      229.87      235.30     48.51 o 
  15  13   0     1614.35     1609.39    116.66 o 
  16  13   0      611.92      583.26     58.30 o 
  17  13   0      416.29      379.82     55.99 o 
  18  13   0       91.85      101.07     51.46 o 
  19  13   0       54.93      125.80     53.22 o 
  20  13   0       37.70       69.36     90.15 o 
  21  13   0        2.23      -25.88     91.13 o 
  22  13   0       76.66      326.92    203.94 o 
   0  14   0    31814.49    30848.64    788.02 o 
   1  14   0     1164.93     1258.29    187.84 o 
   2  14   0    18933.91    18721.66    261.64 o 
   3  14   0    13255.78    12841.99    195.13 o 
   4  14   0      875.31      783.57     36.45 o 
   5  14   0     2706.24     2796.12     72.94 o 
   6  14   0    18250.05    17839.80    228.40 o 
   7  14   0     7882.91     7586.98    126.16 o 
   8  14   0      660.45      657.16     48.65 o 
   9  14   0      717.83      669.80     43.80 o 
  10  14   0     1566.90     1523.88     60.19 o 
  11  14   0      205.44      183.53     36.17 o 
  12  14   0      598.40      514.29     43.64 o 
  13  14   0       84.75       80.21     44.37 o 
  14  14   0     9907.43    10334.10    189.48 o 
  15  14   0     6174.29     6251.78    144.74 o 
  16  14   0       48.39       33.68     48.82 o 
  17  14   0       70.26       41.64     51.63 o 
  18  14   0      408.90      402.79     62.11 o 
  19  14   0      109.13      272.38     99.93 o 
  20  14   0      141.27      104.62     96.44 o 
  21  14   0      272.79      269.16    106.84 o 
   1  15   0       19.91      -30.46     56.53 o 
   2  15   0     1012.47     1148.89    110.95 o 
   3  15   0      618.84      561.37     45.66 o 
   4  15   0     1772.14     1762.24     63.48 o 
   5  15   0     1458.49     1377.15     57.13 o 
   6  15   0      249.03      189.75     39.26 o 
   7  15   0      471.68      446.46     40.77 o 
   8  15   0        4.50        0.69     31.44 o 
   9  15   0     3178.92     3145.93     91.17 o 
  10  15   0       53.59       13.60     33.75 o 
  11  15   0       28.14        1.01     34.92 o 
  12  15   0      165.94      117.40     38.57 o 
  13  15   0      126.04        9.08     45.41 o 
  14  15   0       52.62       -6.53     47.06 o 
  15  15   0      131.34      171.19     54.04 o 
  16  15   0     1488.22     1564.61     83.54 o 
  17  15   0      330.06      357.43     79.75 o 
  18  15   0      465.64      358.01     85.02 o 
  19  15   0      103.22      102.04    100.25 o 
  20  15   0      258.19      223.04    103.06 o 
   0  16   0        7.36      -42.25     75.19 o 
   1  16   0     2183.28     1996.32    165.32 o 
   2  16   0     2183.30     2237.91    115.63 o 
   3  16   0        7.76       34.62     43.69 o 
   4  16   0     3254.58     2902.78    134.99 o 
   5  16   0      957.40      972.44     63.87 o 
   6  16   0      915.60      834.66     61.87 o 
   7  16   0       15.76       -1.99     38.28 o 
   8  16   0      106.16       88.82     42.73 o 
   9  16   0     2357.65     2317.70    101.62 o 
  10  16   0     4911.16     4919.26    120.43 o 
  11  16   0      473.23      529.16     47.90 o 
  12  16   0       23.41       -6.45     37.89 o 
  13  16   0      143.40       75.48     49.96 o 
  14  16   0        4.71       38.85     37.22 o 
  15  16   0      307.37      297.57     60.25 o 
  16  16   0      998.83     1066.95     77.88 o 
  17  16   0      101.72      169.10     79.41 o 
  18  16   0       45.23      -88.58     95.51 o 
  19  16   0      193.51       99.50    104.99 o 
  20  16   0      175.01       76.80    102.22 o 
   1  17   0      353.98      303.53     70.57 o 
   2  17   0        5.30      -51.29     62.07 o 
   3  17   0      906.60      983.54     71.59 o 
   4  17   0       37.29       13.39     46.79 o 
   5  17   0      930.65      867.72     76.50 o 
   6  17   0       92.30      103.82     63.59 o 
   7  17   0      732.63      718.86     89.80 o 
   8  17   0     1267.27     1167.16     67.04 o 
   9  17   0       10.96       17.24     43.69 o 
  10  17   0       69.80       35.65     45.35 o 
  11  17   0      399.13      431.40     54.78 o 
  12  17   0      823.05      755.07     75.73 o 
  13  17   0       12.90       13.67     53.06 o 
  14  17   0      146.84      127.83     42.31 o 
  15  17   0       55.83       96.09     63.24 o 
  16  17   0      299.23      290.14    165.93 o 
  17  17   0       49.16       78.39    106.25 o 
  18  17   0       95.64      162.43    119.70 o 
  19  17   0       76.90       39.05    106.70 o 
   0  18   0       13.75      122.78     92.26 o 
   1  18   0     4422.49     4577.96    174.32 o 
   2  18   0    13410.24    13493.17    528.27 o 
   3  18   0      602.70      600.95     83.28 o 
   4  18   0     5257.53     5203.64    207.74 o 
   5  18   0      924.29     1030.52    137.48 o 
   6  18   0     4429.73     4290.57    152.39 o 
   7  18   0     1032.59     1187.14     89.90 o 
   8  18   0      653.38      716.73    121.15 o 
   9  18   0     2145.60     2180.59     95.60 o 
  10  18   0    10985.08    11377.00    204.43 o 
  11  18   0     2904.06     2770.58    119.92 o 
  12  18   0        4.28      -31.73     58.62 o 
  13  18   0       21.36      -28.07     45.48 o 
  14  18   0     1592.27     1554.10     70.58 o 
  15  18   0       18.72      116.15     99.38 o 
  16  18   0     1359.12     1688.96    152.64 o 
  17  18   0       42.42       89.05    136.40 o 
  18  18   0      985.86     1302.00    144.83 o 
   1  19   0      842.00      955.04    187.43 o 
   2  19   0      119.30      221.90     81.59 o 
   3  19   0      452.44      452.60     90.16 o 
   4  19   0      147.72      -27.37     98.06 o 
   5  19   0     1837.69     1897.87    114.77 o 
   6  19   0      114.81      115.80     68.75 o 
   7  19   0     1792.25     1706.48    109.52 o 
   8  19   0        9.51      -50.19     59.53 o 
   9  19   0     1539.21     1641.51    143.75 o 
  10  19   0        2.22       36.20     53.52 o 
  11  19   0      297.91      381.72     71.11 o 
  12  19   0      217.25      151.65     65.98 o 
  13  19   0      207.37      202.91     53.14 o 
  14  19   0      184.23      197.80     85.36 o 
  15  19   0      194.54      153.14    106.66 o 
  16  19   0       51.12      -28.18    104.50 o 
  17  19   0      178.31      372.70    140.91 o 
   0  20   0      409.79      272.20    118.45 o 
   1  20   0     1457.24     1713.81    241.71 o 
   2  20   0     3467.92     3411.29    169.69 o 
   3  20   0       68.17       95.57     80.16 o 
   4  20   0     6000.73     6468.23    301.17 o 
   5  20   0      810.12      671.95    131.81 o 
   6  20   0      842.62      858.32     91.25 o 
   7  20   0       32.57       11.82     66.73 o 
   8  20   0      888.23      918.15     95.52 o 
   9  20   0       16.81      -60.31     98.10 o 
  10  20   0     3749.68     3417.42    188.64 o 
  11  20   0     2361.98     2383.56    120.64 o 
  12  20   0       83.44      160.92     56.51 o 
  13  20   0      182.38      233.84     78.24 o 
  14  20   0        4.66      -28.76     51.68 o 
  15  20   0        8.88       30.99    104.50 o 
  16  20   0      340.75      426.46    245.52 o 
   1  21   0      955.05      891.99    109.13 o 
   2  21   0      426.84      624.87    181.88 o 
   3  21   0       60.93       72.68     85.71 o 
   4  21   0      148.65      165.01    118.33 o 
   5  21   0        5.59       29.32    116.66 o 
   6  21   0        7.01       47.39    115.14 o 
   7  21   0      350.38      411.06    134.30 o 
   8  21   0      354.64      404.52    112.25 o 
   9  21   0       32.06        9.43     92.77 o 
  10  21   0      385.68      314.29    105.17 o 
  11  21   0      264.94      177.99     83.02 o 
  12  21   0      533.22      586.33    102.59 o 
  13  21   0      683.48      707.17     80.52 o 
  14  21   0       45.44       -8.90     61.14 o 
  15  21   0      203.35      115.76    117.15 o 
   0  22   0      100.78      194.57    124.36 o 
   1  22   0       17.38       27.71     85.80 o 
   2  22   0       27.18       -2.37     85.32 o 
   3  22   0       85.92     -113.65    115.42 o 
   4  22   0      907.78      908.32    160.17 o 
   5  22   0     3719.39     3632.22    248.84 o 
   6  22   0     3984.70     3961.33    252.37 o 
   8  22   0       79.05      -21.44     96.14 o 
   9  22   0      145.10       17.16     95.35 o 
  10  22   0        3.85       51.92    107.37 o 
  11  22   0       10.65       38.67     96.97 o 
  12  22   0       31.12      -74.10     74.10 o 
  13  22   0       23.71       44.75     71.66 o 
  14  22   0      209.80      133.60    208.08 o 
   9  23   0        0.74      -30.50    103.61 o 
  10  23   0      100.56      138.67    108.66 o 
  11  23   0       83.31      129.77    106.23 o 
  12  23   0       46.20      -23.41     95.79 o 
   7  24   0      196.96       34.91    114.67 o 
   8  24   0       51.14     -108.32    108.32 o 
   9  24   0       39.26      -93.09    103.99 o 
  10  24   0       99.10       -2.47    111.05 o 
   2  25   0       49.87     -139.94    139.94 o 
   5  25   0     1125.37     1325.60    189.50 o 
   6  25   0        9.20       90.55    123.18 o 
   7  25   0      854.68      668.64    150.68 o 
   8  25   0       69.96      288.33    126.04 o 
   0  26   0     1132.56     1061.68    188.59 o 
   1  26   0      292.72      237.97    106.23 o 
   2  26   0        6.17      124.31     99.15 o 
   3  26   0      145.40       79.58    145.66 o 
   4  26   0      259.99      -70.93    129.80 o 
 -25   1   1      301.30      215.27    111.35 o 
 -24   1   1      100.58      -15.19     79.31 o 
 -23   1   1       76.06       25.56     75.59 o 
 -22   1   1     2179.60     2263.91    121.35 o 
 -21   1   1     2086.97     2240.30     77.90 o 
 -20   1   1      451.10      515.96     47.13 o 
 -19   1   1     1133.79     1178.11     56.48 o 
 -18   1   1        3.33       16.00     26.01 o 
 -17   1   1      805.49      755.93     36.75 o 
 -16   1   1     3604.61     3507.96     57.26 o 
 -15   1   1     4101.74     4118.48     60.70 o 
 -14   1   1     8098.02     7707.74     82.01 o 
 -13   1   1    28813.29    28163.75    229.61 o 
 -12   1   1     4275.67     4117.14     48.38 o 
 -11   1   1     2769.91     2716.87     33.55 o 
 -10   1   1     2873.27     3017.35     32.88 o 
  -9   1   1    24537.99    24295.53    151.62 o 
  -8   1   1     3904.90     3609.04     35.24 o 
  -7   1   1    41946.55    40495.21    251.03 o 
  -6   1   1      299.63      240.78     10.43 o 
  -5   1   1    13100.55    13058.13    108.57 o 
  -4   1   1    10939.78    11171.64    114.73 o 
  -3   1   1     1579.60     1729.62     23.75 o 
  -2   1   1    29532.81    30869.25    246.83 o 
   0   1   1      424.06      200.10     14.70 o 
   1   1   1   126747.92   114624.77   1887.13 o 
   2   1   1    12133.79    11740.79    159.13 o 
   3   1   1    35589.98    36119.67    592.62 o 
   4   1   1    19159.22    19294.19    227.88 o 
   5   1   1    53867.99    52298.23    679.96 o 
   6   1   1      935.69      980.70     22.48 o 
   7   1   1    96968.19    93823.92    668.95 o 
   8   1   1     4009.94     3835.23     37.38 o 
   9   1   1    11330.74    11453.92     82.24 o 
  10   1   1     3169.51     3203.78     34.58 o 
  11   1   1     5418.40     5188.92     50.38 o 
  12   1   1     2526.89     2442.90     37.37 o 
  13   1   1    42261.07    41808.34    316.39 o 
  14   1   1     2466.25     2541.90     39.03 o 
  15   1   1     7068.98     6950.36     91.15 o 
  16   1   1      393.21      423.75     30.80 o 
  17   1   1     1968.87     1925.47     60.30 o 
  18   1   1      104.76      174.36     35.53 o 
  19   1   1     3843.25     3854.32    106.83 o 
  20   1   1      867.38      885.84     59.38 o 
  21   1   1     2032.40     2122.13     75.89 o 
  22   1   1      962.46     1167.78     66.30 o 
  23   1   1        0.99       95.85    102.42 o 
  24   1   1      223.45      202.15     86.46 o 
  25   1   1      637.24      571.27    124.27 o 
 -25   2   1      272.89      227.21     90.87 o 
 -24   2   1       39.21      -74.34     74.34 o 
 -23   2   1        9.98       48.06     76.84 o 
 -22   2   1     1519.58     1614.50     84.18 o 
 -21   2   1      786.90      814.64     59.40 o 
 -20   2   1       23.03       62.90     44.10 o 
 -19   2   1      275.70      277.05     32.41 o 
 -18   2   1     3494.81     3508.62     70.62 o 
 -17   2   1     7491.87     7520.79    124.43 o 
 -16   2   1       28.80      -23.73     23.73 o 
 -15   2   1        1.83      -14.14     15.39 o 
 -14   2   1     2130.65     2019.98     36.31 o 
 -13   2   1     8745.98     8607.15     85.74 o 
 -12   2   1     5805.78     5547.82     65.11 o 
 -11   2   1       68.41       61.88     11.45 o 
 -10   2   1     7060.73     6795.12     58.89 o 
  -9   2   1     6267.72     6160.91     51.89 o 
  -8   2   1      415.29      455.81     15.67 o 
  -7   2   1     1433.74     1325.01     18.08 o 
  -6   2   1    25575.69    25579.66    189.34 o 
  -5   2   1     6386.93     6448.59     61.97 o 
  -4   2   1     4698.03     5217.58     47.25 o 
  -3   2   1    11250.51    12042.56    102.18 o 
  -2   2   1     9206.61     9709.58     70.97 o 
  -1   2   1    74943.53    71201.53    751.83 o 
   0   2   1    11548.69    12140.63    150.91 o 
   1   2   1    24188.28    24793.16    252.93 o 
   2   2   1    13014.75    13455.74    269.23 o 
   3   2   1       16.92       11.05      9.08 o 
   4   2   1     3395.63     3746.75     48.89 o 
   5   2   1    21773.12    21615.02    210.06 o 
   6   2   1    36621.46    37504.85    303.13 o 
   7   2   1     2843.24     2675.44     32.55 o 
   8   2   1     5854.46     6630.80     62.65 o 
   9   2   1    16658.78    16922.78    129.22 o 
  10   2   1     4408.39     4328.29     48.44 o 
  11   2   1     2564.48     2652.08     38.21 o 
  12   2   1     7532.31     7380.30     84.70 o 
  13   2   1     2937.15     2800.57     63.93 o 
  14   2   1     2046.77     1998.97     41.51 o 
  15   2   1      380.53      355.97     23.55 o 
  16   2   1      450.43      420.87     27.10 o 
  17   2   1     8197.86     8149.02    158.53 o 
  18   2   1      968.38     1009.67     49.14 o 
  19   2   1       41.17       -2.89     34.41 o 
  20   2   1       63.43       62.58     39.33 o 
  21   2   1      912.57      945.28     59.63 o 
  22   2   1      880.91      925.11     63.47 o 
  23   2   1       17.28       -1.83     76.03 o 
  24   2   1        1.38        6.74     93.74 o 
  25   2   1      339.79      322.75     95.76 o 
 -25   3   1        6.43       34.15    106.36 o 
 -24   3   1       51.41      -77.75     77.75 o 
 -23   3   1      322.20      470.00     86.65 o 
 -22   3   1      386.26      448.56     84.94 o 
 -21   3   1      418.97      358.77     51.45 o 
 -20   3   1        2.83        3.48     30.51 o 
 -19   3   1     2630.83     2589.36     67.54 o 
 -18   3   1     2580.73     2575.04     68.06 o 
 -17   3   1     2126.23     2048.42     56.47 o 
 -16   3   1      822.06      790.55     56.68 o 
 -15   3   1      699.58      675.87     35.94 o 
 -14   3   1        3.62      -16.54     16.54 o 
 -13   3   1      688.38      658.07     22.21 o 
 -12   3   1      368.25      357.70     17.89 o 
 -11   3   1     1394.78     1370.01     22.60 o 
 -10   3   1     4569.07     4468.49     45.11 o 
  -9   3   1     3125.76     2994.68     34.93 o 
  -8   3   1    24015.54    23968.12    156.70 o 
  -7   3   1    14455.93    13405.43    100.34 o 
  -6   3   1    39287.30    40032.16    276.79 o 
  -5   3   1     7166.56     7314.16     77.82 o 
  -4   3   1    19895.42    20457.69    159.41 o 
  -3   3   1    10107.07    10554.11     82.01 o 
  -2   3   1     8954.59     9408.69     71.35 o 
  -1   3   1    16656.38    17206.73    134.20 o 
   0   3   1    12978.29    13579.94    113.44 o 
   1   3   1       35.00       -8.17      8.17 o 
   2   3   1    67436.05    67282.88    672.38 o 
   3   3   1      770.06      734.22     19.81 o 
   4   3   1    64940.98    64003.33    595.86 o 
   5   3   1    12535.18    12926.03    124.33 o 
   6   3   1    18443.57    18457.36    152.19 o 
   7   3   1    18220.98    17401.18    140.49 o 
   8   3   1    26732.41    27273.29    211.77 o 
   9   3   1       29.38       88.18     11.86 o 
  10   3   1      183.90      160.12     13.76 o 
  11   3   1      626.14      616.83     20.45 o 
  12   3   1      172.21      161.38     21.69 o 
  13   3   1     1948.10     1930.28     47.78 o 
  14   3   1      845.21      950.81     31.54 o 
  15   3   1     3585.64     3559.95     59.19 o 
  16   3   1        9.15      -13.20     20.83 o 
  17   3   1     1827.96     1745.20     47.89 o 
  18   3   1     2242.30     2289.65     68.09 o 
  19   3   1     2032.77     1992.59     70.87 o 
  20   3   1        4.87      -38.24     38.24 o 
  21   3   1      253.15      185.29     62.47 o 
  22   3   1      186.35       99.51     45.69 o 
  23   3   1      192.11      182.30     79.59 o 
  24   3   1        1.11      -71.87     80.62 o 
  25   3   1       28.89      -81.36     81.36 o 
 -25   4   1      375.36      479.26    101.15 o 
 -24   4   1       65.11       71.52     87.44 o 
 -23   4   1      395.92      285.13     83.00 o 
 -22   4   1       17.55       63.72     84.13 o 
 -21   4   1     1396.51     1397.04     77.25 o 
 -20   4   1       46.55      -22.53     32.47 o 
 -19   4   1      270.27      223.35     38.36 o 
 -18   4   1      404.71      400.11     38.22 o 
 -17   4   1        3.09      -30.20     30.20 o 
 -16   4   1      293.95      311.22     35.09 o 
 -15   4   1      182.68      193.94     28.24 o 
 -14   4   1     7435.95     7195.39     89.91 o 
 -13   4   1    10373.72    10403.66    142.15 o 
 -12   4   1      552.87      574.52     22.82 o 
 -11   4   1     6165.26     6142.31     53.68 o 
 -10   4   1     4142.38     4277.42     42.60 o 
  -9   4   1    12072.41    11477.07     82.33 o 
  -8   4   1     7117.80     7285.76     60.39 o 
  -7   4   1      366.49      309.85     15.63 o 
  -6   4   1      294.90      309.50     12.09 o 
  -5   4   1    22804.15    23702.98    186.20 o 
  -4   4   1    10625.56    11546.44     91.11 o 
  -3   4   1     4198.53     4686.23     42.45 o 
  -2   4   1     4369.56     4786.31     42.31 o 
  -1   4   1    11512.98    11966.31     97.76 o 
   0   4   1    17251.96    18209.75    134.93 o 
   1   4   1     2268.48     2450.91     31.44 o 
   2   4   1     4132.71     4313.24     47.17 o 
   3   4   1     6421.85     6497.53     81.99 o 
   4   4   1     3887.52     3965.31     58.57 o 
   5   4   1       41.87       72.10     18.45 o 
   6   4   1      150.54      157.33      9.85 o 
   7   4   1     2823.54     3056.42     36.12 o 
   8   4   1     8548.34     8640.60     83.04 o 
   9   4   1    10705.93    10135.62     95.83 o 
  10   4   1     1641.19     1701.28     30.55 o 
  11   4   1     3925.60     3996.31     48.68 o 
  12   4   1     1184.91     1180.52     39.77 o 
  13   4   1     4711.19     4648.32     74.51 o 
  14   4   1     5567.30     5462.26     73.53 o 
  15   4   1      162.19      143.13     23.52 o 
  16   4   1        9.22       52.34     25.10 o 
  17   4   1       79.75       77.57     28.58 o 
  18   4   1       43.67       -5.41     27.31 o 
  19   4   1        8.48      -34.78     34.78 o 
  20   4   1       82.28      -37.19     39.95 o 
  21   4   1      900.03      907.00     74.92 o 
  22   4   1        0.95        8.73     61.25 o 
  23   4   1      137.26      286.53     88.78 o 
  24   4   1       23.15      116.90     89.46 o 
 -25   5   1      206.49      303.00     97.05 o 
 -24   5   1      497.81      534.82    101.96 o 
 -23   5   1     1139.51     1331.35    114.10 o 
 -22   5   1       57.19       61.99     46.02 o 
 -21   5   1      892.44      934.30     49.92 o 
 -20   5   1       11.76        6.84     35.17 o 
 -19   5   1      570.50      516.97     47.24 o 
 -18   5   1     2141.98     2073.50    105.36 o 
 -17   5   1     7915.11     7841.77    127.48 o 
 -16   5   1     3681.79     3560.59     95.04 o 
 -15   5   1      361.71      375.08     35.33 o 
 -14   5   1      429.49      391.68     23.40 o 
 -13   5   1       78.29       60.08     19.13 o 
 -12   5   1     9683.33     9589.46     99.29 o 
 -11   5   1     8041.38     7994.65     67.60 o 
 -10   5   1    16286.07    16271.14    134.62 o 
  -9   5   1    62693.17    61113.31    491.68 o 
  -8   5   1        0.17        3.93      8.26 o 
  -7   5   1      679.15      497.23     18.39 o 
  -6   5   1     6034.86     5385.44     50.94 o 
  -5   5   1    82800.77    80778.20    526.07 o 
  -4   5   1      807.46      806.18     15.58 o 
  -3   5   1    94451.09    92822.29    734.17 o 
  -2   5   1    69014.72    68701.63    465.39 o 
  -1   5   1    24207.85    25184.03    185.98 o 
   0   5   1     9241.41     9512.40     77.77 o 
   1   5   1     3287.10     3463.55     40.02 o 
   2   5   1    84548.19    83718.99    661.44 o 
   3   5   1   142570.28   135573.89   1276.21 o 
   4   5   1     2031.11     2136.13     57.96 o 
   5   5   1    44721.75    43872.55    342.92 o 
   6   5   1     4798.14     5327.57     58.43 o 
   7   5   1    26312.71    26265.83    194.55 o 
   8   5   1     5655.26     5509.59     54.73 o 
   9   5   1    74442.58    74407.27    544.28 o 
  10   5   1    11273.11    11044.97     96.84 o 
  11   5   1    14631.66    15142.38    131.39 o 
  12   5   1     9355.24     9042.21    112.70 o 
  13   5   1       55.70       40.80     22.68 o 
  14   5   1      778.99      720.55     31.79 o 
  15   5   1     1747.02     1742.90     50.99 o 
  16   5   1     1654.01     1600.34     57.55 o 
  17   5   1     5641.40     5585.12     99.44 o 
  18   5   1     1085.85     1034.98     63.01 o 
  19   5   1      717.38      734.94     41.26 o 
  20   5   1      121.22      101.58     43.91 o 
  21   5   1     1848.97     1948.99     78.53 o 
  22   5   1       12.05       47.19     43.21 o 
  23   5   1     1992.82     2502.15    141.11 o 
  24   5   1      465.52      681.94    104.87 o 
 -24   6   1       15.32      -68.91     84.39 o 
 -23   6   1        0.10       85.15     84.72 o 
 -22   6   1        0.37      -34.96     34.96 o 
 -21   6   1       80.07      112.31     52.28 o 
 -20   6   1      911.06      976.89     52.86 o 
 -19   6   1     1158.15     1120.31     56.17 o 
 -18   6   1      231.02      216.48     39.99 o 
 -17   6   1      152.74      107.29     36.15 o 
 -16   6   1      144.55      198.89     35.48 o 
 -15   6   1     4018.80     3946.88     83.80 o 
 -14   6   1     8515.79     8448.52    127.57 o 
 -13   6   1      123.23      171.17     24.52 o 
 -12   6   1       56.21       74.78     17.67 o 
 -11   6   1        9.22       48.09     15.04 o 
 -10   6   1     6092.18     6073.63     63.85 o 
  -9   6   1     7090.28     6757.63     60.65 o 
  -8   6   1     2041.22     1999.92     49.56 o 
  -7   6   1     1612.16     1601.31     26.09 o 
  -6   6   1     2532.30     2646.96     28.65 o 
  -5   6   1     1138.63     1073.01     18.47 o 
  -4   6   1     5465.67     5742.08     56.16 o 
  -3   6   1    46584.92    47332.46    410.73 o 
  -2   6   1    13048.31    13497.15    113.32 o 
  -1   6   1      175.35      170.95      9.67 o 
   0   6   1     1250.01     1253.98     19.31 o 
   1   6   1     8132.32     8219.88     69.41 o 
   2   6   1    29466.20    29331.51    327.63 o 
   3   6   1    27357.29    28357.82    221.29 o 
   4   6   1     2184.45     2254.51     30.47 o 
   5   6   1     2034.85     2112.58     27.85 o 
   6   6   1       88.49      154.38      9.57 o 
   7   6   1    11056.33    10958.67    104.96 o 
   8   6   1    11900.18    12047.27    101.89 o 
   9   6   1     8407.50     7730.77     72.96 o 
  10   6   1     2508.63     2540.86     65.33 o 
  11   6   1      191.86      165.89     22.56 o 
  12   6   1      211.64      215.26     22.27 o 
  13   6   1     2000.88     1955.08     47.63 o 
  14   6   1     9131.18     9059.53    121.59 o 
  15   6   1     3849.73     3781.27     78.17 o 
  16   6   1      306.05      397.42     37.28 o 
  17   6   1        6.86       52.08     32.68 o 
  18   6   1      436.92      436.73     41.27 o 
  19   6   1     1121.71     1044.50     52.61 o 
  20   6   1      556.41      610.73     41.56 o 
  21   6   1        3.91       41.42     44.23 o 
  22   6   1       21.86      -53.28     53.28 o 
  23   6   1       19.61      -70.79     81.47 o 
  24   6   1       17.02      155.61     92.11 o 
 -24   7   1      159.65      472.31    355.68 o 
 -23   7   1      503.06      545.78     58.54 o 
 -22   7   1      291.57      295.96     78.43 o 
 -21   7   1       18.18      -26.11     38.04 o 
 -20   7   1      448.48      337.31     46.79 o 
 -19   7   1      123.38       85.17     46.76 o 
 -18   7   1     6287.56     6237.39    125.40 o 
 -17   7   1     4656.29     4594.03     98.19 o 
 -16   7   1     2082.86     2109.18     67.48 o 
 -15   7   1     7640.12     7563.44    124.39 o 
 -14   7   1        1.00       -2.20     26.33 o 
 -13   7   1     3611.55     3456.64     54.21 o 
 -12   7   1     4542.62     4259.09     62.22 o 
 -11   7   1    42746.72    42702.70    410.96 o 
 -10   7   1       33.18       39.57     13.80 o 
  -9   7   1    24813.89    25115.32    198.25 o 
  -8   7   1    13147.70    13751.55    101.92 o 
  -7   7   1     6924.21     7009.61     59.28 o 
  -6   7   1     7079.63     7176.46     59.86 o 
  -5   7   1    23376.63    23092.79    172.44 o 
  -4   7   1    16747.21    16114.44    131.30 o 
  -3   7   1    99169.52    92999.41    735.35 o 
  -2   7   1       18.43       19.39      8.60 o 
  -1   7   1    29131.86    29302.52    218.96 o 
   0   7   1     3226.16     3123.10     34.43 o 
   1   7   1    81590.34    80976.03    604.74 o 
   2   7   1       32.57       53.26      8.25 o 
   3   7   1   120032.15   113705.89    845.70 o 
   4   7   1    11812.04    11430.90     89.00 o 
   5   7   1    26945.67    26709.01    196.83 o 
   6   7   1     3897.79     3827.89     42.91 o 
   7   7   1       14.74       -9.66      9.66 o 
   8   7   1    14225.56    14273.73    116.34 o 
   9   7   1    30632.20    30327.07    205.75 o 
  10   7   1       48.44       61.69     11.97 o 
  11   7   1    27492.98    26945.41    275.72 o 
  12   7   1     1188.72     1156.15     38.82 o 
  13   7   1     4788.85     4600.82     77.77 o 
  14   7   1     2893.91     2915.18     64.28 o 
  15   7   1    11094.60    11105.11    155.38 o 
  16   7   1      909.43      879.79     46.07 o 
  17   7   1     9859.91     9939.29    178.53 o 
  18   7   1     6420.05     6534.40    118.21 o 
  19   7   1      220.09      220.52     51.89 o 
  20   7   1       16.34        3.91     36.43 o 
  21   7   1      232.51      186.44     38.06 o 
  22   7   1      128.21      128.05     66.06 o 
  23   7   1      998.22      939.49    133.43 o 
  24   7   1      204.04      188.16    165.14 o 
 -24   8   1       26.84       32.34    197.65 o 
 -23   8   1       12.58      -19.84     62.09 o 
 -22   8   1      588.94      561.72     75.46 o 
 -21   8   1      336.08      400.80     65.57 o 
 -20   8   1      955.02      978.85     64.96 o 
 -19   8   1      224.32      244.77     48.47 o 
 -18   8   1     2632.60     2649.71     88.79 o 
 -17   8   1     3811.71     3718.60     99.05 o 
 -16   8   1      279.62      340.56     43.87 o 
 -15   8   1     1179.22     1119.26     92.81 o 
 -14   8   1      584.09      530.64     43.11 o 
 -13   8   1     3662.73     3585.11     70.77 o 
 -12   8   1     2210.19     2339.40     47.62 o 
 -11   8   1     2685.86     2643.68     50.61 o 
 -10   8   1     8035.82     8115.11     95.77 o 
  -9   8   1       36.98       69.08     11.76 o 
  -8   8   1     3177.99     3296.53     39.45 o 
  -7   8   1      482.13      549.65     16.00 o 
  -6   8   1    20471.14    19688.33    152.97 o 
  -5   8   1     5463.98     4769.97     51.20 o 
  -4   8   1     3209.14     3353.23     47.80 o 
  -3   8   1      885.89     1029.81     31.44 o 
  -2   8   1     4251.41     4408.31     47.51 o 
  -1   8   1     3173.48     2949.53     35.09 o 
   0   8   1    17589.68    17123.39    124.47 o 
   1   8   1    11217.55    11659.54    156.08 o 
   2   8   1     2236.98     2162.92     33.26 o 
   3   8   1       68.27       79.07     10.05 o 
   4   8   1     1065.93     1197.08     22.52 o 
   5   8   1    12981.71    12920.10     97.25 o 
   6   8   1    18623.53    18720.93    133.46 o 
   7   8   1       78.29       71.34     11.31 o 
   8   8   1     1116.69     1152.97     24.66 o 
   9   8   1      118.65      106.69     13.37 o 
  10   8   1     7709.21     7700.12    117.86 o 
  11   8   1     3801.40     3654.43     74.12 o 
  12   8   1     1279.97     1265.13     50.80 o 
  13   8   1     2717.18     2799.63     67.51 o 
  14   8   1      138.24      133.82     32.15 o 
  15   8   1      308.83      308.55     38.51 o 
  16   8   1      515.58      618.66     47.23 o 
  17   8   1     2025.94     2204.48     79.00 o 
  18   8   1     1535.06     1528.99     89.15 o 
  19   8   1      218.19      211.63     49.60 o 
  20   8   1      165.96      194.09     62.23 o 
  21   8   1      730.76      688.65     78.43 o 
  22   8   1      492.76      506.46    119.14 o 
  23   8   1       18.74       32.58    109.96 o 
  24   8   1        3.33     -107.42    107.42 o 
 -23   9   1      655.16      666.38     99.28 o 
 -22   9   1      247.50      262.90     86.49 o 
 -21   9   1      314.78      264.46     54.25 o 
 -20   9   1      334.84      259.78    125.29 o 
 -19   9   1      118.24      132.29     48.39 o 
 -18   9   1      225.45      282.17     49.30 o 
 -17   9   1     1125.60     1076.88     61.19 o 
 -16   9   1      662.03      637.07     51.61 o 
 -15   9   1        1.26      -29.85     33.76 o 
 -14   9   1      636.43      603.80     35.32 o 
 -13   9   1    12383.14    11979.63    160.35 o 
 -12   9   1     5231.61     5179.77     78.12 o 
 -11   9   1     4066.85     3998.21     90.10 o 
 -10   9   1       96.28       62.14     19.68 o 
  -9   9   1      147.95      152.22     18.41 o 
  -8   9   1      564.35      573.75     19.03 o 
  -7   9   1      125.19      169.57     14.53 o 
  -6   9   1      773.30      867.75     23.18 o 
  -5   9   1     3809.95     4100.81     54.26 o 
  -4   9   1      177.09      166.28     14.24 o 
  -3   9   1    12569.76    12510.02    130.84 o 
  -2   9   1    11161.30    10828.41     91.04 o 
  -1   9   1    10523.90    10504.15     89.07 o 
   0   9   1     3217.65     3517.63     39.15 o 
   1   9   1       35.83        8.11      8.98 o 
   2   9   1     4670.88     4325.84     52.38 o 
   3   9   1    18742.85    18798.54    153.30 o 
   4   9   1     1876.09     1897.00     29.58 o 
   5   9   1     3636.79     3927.18     44.66 o 
   6   9   1     1810.88     1924.37     30.39 o 
   7   9   1      432.65      441.04     15.28 o 
   8   9   1     4304.74     4376.67     61.55 o 
   9   9   1     6113.56     5948.80     73.71 o 
  10   9   1     1782.26     1808.80     53.66 o 
  11   9   1      675.34      647.21     36.86 o 
  12   9   1     3830.20     3886.73     81.11 o 
  13   9   1     3251.86     3076.98     79.11 o 
  14   9   1     1518.71     1433.31     60.84 o 
  15   9   1      247.57      205.52     37.34 o 
  16   9   1      628.30      628.58     48.46 o 
  17   9   1     1247.64     1180.35     66.98 o 
  18   9   1      205.36      192.98     44.43 o 
  19   9   1       29.85        2.69     42.37 o 
  20   9   1        0.13       17.03     43.38 o 
  21   9   1       82.23      -23.10     75.81 o 
  22   9   1      136.61       43.59     67.63 o 
  23   9   1      920.81     1197.53    146.90 o 
 -23  10   1      558.08      665.32     99.04 o 
 -22  10   1       26.87       20.14     96.96 o 
 -21  10   1      325.39      204.94     91.52 o 
 -20  10   1      212.93      201.34     54.12 o 
 -19  10   1      751.47      807.87     68.27 o 
 -18  10   1        2.94      -39.10     42.94 o 
 -17  10   1       46.59       83.73     43.83 o 
 -16  10   1     1095.05     1026.16     60.78 o 
 -15  10   1     1673.75     1846.25     74.38 o 
 -14  10   1      671.05      664.62     39.06 o 
 -13  10   1      954.95      944.37     44.60 o 
 -12  10   1     1715.73     1964.96     58.92 o 
 -11  10   1     8941.89     8705.31    128.92 o 
 -10  10   1      247.35      189.32     23.13 o 
  -9  10   1      351.44      360.42     30.70 o 
  -8  10   1      106.48       76.36     20.19 o 
  -7  10   1     5302.20     5301.99     64.37 o 
  -6  10   1     1346.12     1330.01     31.72 o 
  -5  10   1       71.81       90.39     14.87 o 
  -4  10   1     3404.17     3371.09     45.03 o 
  -3  10   1     9962.59    10114.59    100.27 o 
  -2  10   1     6093.41     6499.66     63.87 o 
  -1  10   1     1531.97     1526.58     30.93 o 
   0  10   1     2551.06     2609.34     35.11 o 
   1  10   1      205.70      175.51     12.36 o 
   2  10   1     5019.30     5241.66     62.44 o 
   3  10   1        0.96       -2.57     10.73 o 
   4  10   1     2461.26     2324.02     35.92 o 
   5  10   1     2075.43     2024.73     32.75 o 
   6  10   1     1713.35     1629.39     30.22 o 
   7  10   1     5360.58     5561.05     59.17 o 
   8  10   1      776.86      778.10     26.45 o 
   9  10   1        0.97      -15.67     15.67 o 
  10  10   1      544.67      553.70     24.87 o 
  11  10   1     4199.32     4449.50     79.13 o 
  12  10   1     2537.34     2628.66    103.16 o 
  13  10   1      295.27      359.47     40.14 o 
  14  10   1       54.51       49.17     34.74 o 
  15  10   1     1559.17     1566.10     67.43 o 
  16  10   1      320.82      338.91     46.93 o 
  17  10   1      131.77       99.03     42.04 o 
  18  10   1       28.93       25.75     42.17 o 
  19  10   1      649.82      720.46     59.32 o 
  20  10   1       24.10       21.93     56.45 o 
  21  10   1      127.17      -38.69    103.20 o 
  22  10   1       95.67      104.48     74.25 o 
  23  10   1      392.33      447.25     62.62 o 
 -23  11   1       31.61       14.84     84.95 o 
 -22  11   1      747.02      742.51    140.86 o 
 -21  11   1     1011.09      887.91    114.20 o 
 -20  11   1        5.45       14.21     51.67 o 
 -19  11   1     2614.51     2837.05    102.73 o 
 -18  11   1      140.59      121.92     49.30 o 
 -17  11   1        0.52      -18.91     42.02 o 
 -16  11   1     1124.76     1204.31     67.21 o 
 -15  11   1     1024.75      938.74     59.43 o 
 -14  11   1      272.20      265.42     33.38 o 
 -13  11   1    10191.43     9930.54    145.71 o 
 -12  11   1     1859.56     1881.45     60.22 o 
 -11  11   1       62.06        7.19     37.72 o 
 -10  11   1     2471.62     2448.09     64.57 o 
  -9  11   1     1752.11     1799.65     56.42 o 
  -8  11   1    13037.68    12973.92    171.68 o 
  -7  11   1    13720.87    13775.61    152.17 o 
  -6  11   1     1245.18     1255.84     33.09 o 
  -5  11   1    25301.66    25609.34    209.09 o 
  -4  11   1       35.97       33.46     11.61 o 
  -3  11   1     6146.33     6110.92     69.29 o 
  -2  11   1     3951.53     3719.66     46.39 o 
  -1  11   1    37802.18    38157.04    265.35 o 
   0  11   1      546.60      589.84     21.56 o 
   1  11   1    21075.07    20906.74    155.91 o 
   2  11   1     4558.72     4636.61     52.20 o 
   3  11   1     3469.82     3405.66     47.86 o 
   4  11   1     5189.75     5168.21     69.01 o 
   5  11   1    26106.03    26187.13    211.98 o 
   6  11   1     2949.97     2983.31     46.27 o 
   7  11   1    15533.55    15346.57    176.79 o 
   8  11   1    11296.72    11004.50    149.77 o 
   9  11   1     1911.01     1887.54     55.06 o 
  10  11   1     1172.94     1084.76     49.41 o 
  11  11   1     3220.81     3075.42     69.36 o 
  12  11   1     1965.58     2047.43     71.73 o 
  13  11   1    10217.78    10125.81    170.67 o 
  14  11   1      778.72      797.87     52.70 o 
  15  11   1      561.48      474.00     48.78 o 
  16  11   1      445.17      443.20     69.47 o 
  17  11   1      167.07      113.23     43.85 o 
  18  11   1      226.16      228.38     49.12 o 
  19  11   1     3363.44     3616.29    107.83 o 
  20  11   1       82.71       70.21     52.49 o 
  21  11   1      901.16      867.89    104.99 o 
  22  11   1      648.10      503.01    301.72 o 
 -22  12   1       53.49      -58.74     92.43 o 
 -21  12   1       29.55       82.96    202.16 o 
 -20  12   1        1.48      -25.26     94.17 o 
 -19  12   1      262.80      333.95     58.23 o 
 -18  12   1      897.84     1057.25     71.16 o 
 -17  12   1       85.61       15.10     45.07 o 
 -16  12   1      170.33       91.89     48.01 o 
 -15  12   1     1023.10     1173.10     68.85 o 
 -14  12   1     1849.07     1812.85     61.63 o 
 -13  12   1       79.46       71.75     31.64 o 
 -12  12   1       67.30       48.56     31.15 o 
 -11  12   1     5244.23     5040.53     97.02 o 
 -10  12   1     5709.02     5610.53    102.16 o 
  -9  12   1       87.43       85.83     30.15 o 
  -8  12   1      217.23      161.68     31.18 o 
  -7  12   1     1177.57     1057.94     52.57 o 
  -6  12   1     9166.86     9000.55    113.95 o 
  -5  12   1      935.67      968.80     32.03 o 
  -4  12   1      262.41      198.68     19.47 o 
  -3  12   1     9991.04    10053.50    100.36 o 
  -2  12   1     6694.06     6786.48     70.13 o 
  -1  12   1       59.87       63.90     14.40 o 
   0  12   1     3257.45     3267.87     49.59 o 
   1  12   1     6964.54     7204.72     72.35 o 
   2  12   1     5826.53     5773.17     62.29 o 
   3  12   1     4702.40     4591.39     54.41 o 
   4  12   1      135.09       99.93     20.48 o 
   5  12   1    11723.65    11545.14    111.25 o 
   6  12   1     2498.88     2446.49     70.33 o 
   7  12   1     2227.51     2142.13     61.43 o 
   8  12   1      551.78      498.57     36.82 o 
   9  12   1      500.42      460.05     35.71 o 
  10  12   1     3943.23     3840.34     80.92 o 
  11  12   1     1769.15     1789.89     63.71 o 
  12  12   1        6.39       50.80     35.94 o 
  13  12   1     1649.98     1570.78     69.26 o 
  14  12   1     1739.30     1745.81     74.93 o 
  15  12   1     1014.98     1036.71     62.26 o 
  16  12   1       68.46       12.86     41.62 o 
  17  12   1        5.60        6.41     43.25 o 
  18  12   1      855.45      913.65     66.79 o 
  19  12   1      128.49       78.12     52.17 o 
  20  12   1        2.59      229.03     95.01 o 
  21  12   1       71.08       67.78     87.15 o 
  22  12   1      160.90      178.54    114.84 o 
 -22  13   1      456.39      314.79    109.47 o 
 -21  13   1      487.21      327.07    107.25 o 
 -20  13   1      429.15      468.27    105.48 o 
 -19  13   1     2082.97     2204.56     96.57 o 
 -18  13   1      597.85      703.70     65.68 o 
 -17  13   1      108.36      125.96     49.13 o 
 -16  13   1     1958.71     1988.54     86.93 o 
 -15  13   1     2994.56     3047.44    101.00 o 
 -14  13   1     2194.02     2220.64     70.01 o 
 -13  13   1     4730.79     4397.01    120.09 o 
 -12  13   1        5.14       27.66     32.06 o 
 -11  13   1     1045.73     1076.43     54.24 o 
 -10  13   1      201.12      192.27     35.07 o 
  -9  13   1     6124.10     5943.93    107.21 o 
  -8  13   1     7380.80     7126.46    132.29 o 
  -7  13   1    42752.28    41719.83    462.08 o 
  -6  13   1      341.73      320.76     32.57 o 
  -5  13   1     7061.29     6806.12     96.10 o 
  -4  13   1       21.87       13.83     19.92 o 
  -3  13   1     2204.62     2186.96     48.36 o 
  -2  13   1     2129.41     2139.21     41.04 o 
  -1  13   1    19833.49    20350.89    209.46 o 
   0  13   1       35.24      -19.83     25.52 o 
   1  13   1    21748.91    22005.63    290.74 o 
   2  13   1      230.01      223.72     21.07 o 
   3  13   1      114.44      114.14     20.18 o 
   4  13   1     3009.14     3156.70     57.48 o 
   5  13   1    22091.85    21780.17    221.94 o 
   6  13   1     1566.54     1494.12     74.68 o 
   7  13   1    29844.85    29098.41    405.03 o 
   8  13   1     1288.87     1261.72     52.48 o 
   9  13   1     5702.19     5404.99    118.12 o 
  10  13   1       19.46      -12.37     28.30 o 
  11  13   1     2214.23     2188.95     86.86 o 
  12  13   1       32.04        4.33     36.10 o 
  13  13   1     6864.79     6941.38    141.83 o 
  14  13   1     2659.90     2800.28     93.03 o 
  15  13   1     2189.35     2166.66     85.74 o 
  16  13   1      214.23      181.29     50.75 o 
  17  13   1       85.27      109.63     49.53 o 
  18  13   1      657.86      709.44     64.64 o 
  19  13   1     3000.03     3089.96    107.42 o 
  20  13   1      250.14      213.59     98.92 o 
  21  13   1      676.98      695.64    111.11 o 
 -21  14   1        4.76      -83.09     97.32 o 
 -20  14   1      260.42      268.32    105.27 o 
 -19  14   1       42.32       62.82     71.01 o 
 -18  14   1       98.06      -10.34     51.85 o 
 -17  14   1        5.79       -1.93     49.56 o 
 -16  14   1     1296.91     1285.35     76.41 o 
 -15  14   1       37.28      129.66     51.00 o 
 -14  14   1     1516.63     1840.52    100.30 o 
 -13  14   1      254.14      218.45     40.05 o 
 -12  14   1     1212.10     1212.79     56.56 o 
 -11  14   1     1172.22     1127.08     54.60 o 
 -10  14   1      509.26      510.47     41.76 o 
  -9  14   1      902.40      812.17     53.04 o 
  -8  14   1     2482.92     2335.89     73.12 o 
  -7  14   1      379.50      357.23     38.44 o 
  -6  14   1        9.47      -29.25     29.25 o 
  -5  14   1     3463.76     3418.76     71.89 o 
  -4  14   1      261.72      301.66     31.28 o 
  -3  14   1      771.56      814.45     49.96 o 
  -2  14   1     1553.87     1499.01     64.19 o 
  -1  14   1      654.82      793.81     74.96 o 
   0  14   1     9496.47     9292.81    226.48 o 
   1  14   1      102.82       57.68     51.88 o 
   2  14   1     1105.95     1071.28     53.28 o 
   3  14   1     1698.86     1565.13     47.20 o 
   4  14   1     2963.33     3030.16     62.03 o 
   5  14   1     1446.06     1427.50     71.32 o 
   6  14   1      115.57      102.97     34.86 o 
   7  14   1      764.04      712.15     55.02 o 
   8  14   1      429.79      496.68     55.46 o 
   9  14   1      858.46      845.40     46.79 o 
  10  14   1       16.06       15.94     31.93 o 
  11  14   1      941.25      908.46     57.69 o 
  12  14   1      608.13      495.81     51.86 o 
  13  14   1      430.05      366.28     52.76 o 
  14  14   1     1203.73     1402.58     89.03 o 
  15  14   1      151.63      155.04     50.12 o 
  16  14   1     1440.79     1432.75     77.95 o 
  17  14   1       71.35       40.14     50.23 o 
  18  14   1      136.99       10.73     50.99 o 
  19  14   1       38.45      -24.88     88.60 o 
  20  14   1      209.05      220.00     96.04 o 
  21  14   1        1.27       16.12     95.55 o 
 -20  15   1      110.39       86.56    105.01 o 
 -19  15   1       97.42       17.67     98.02 o 
 -18  15   1       32.43      -41.42     73.85 o 
 -17  15   1      498.10      628.61     97.50 o 
 -16  15   1     1894.16     1906.48     90.11 o 
 -15  15   1      987.21     1012.89    118.91 o 
 -14  15   1      920.71      905.70     68.55 o 
 -13  15   1     2678.29     2628.33     80.74 o 
 -12  15   1      609.95      535.69     57.63 o 
 -11  15   1       69.38       34.63     34.71 o 
 -10  15   1      416.05      428.81     46.30 o 
  -9  15   1     1071.64     1061.66     53.26 o 
  -8  15   1     2032.78     1896.77     72.80 o 
  -7  15   1     1678.76     1554.81     67.79 o 
  -6  15   1      160.47      200.22     39.44 o 
  -5  15   1      135.93      161.48     34.11 o 
  -4  15   1       26.50       29.84     34.18 o 
  -3  15   1      836.09      901.47     53.56 o 
  -2  15   1    10786.39    10710.15    202.63 o 
  -1  15   1     9670.19    10063.30    296.51 o 
   0  15   1      228.62      173.55     83.02 o 
   1  15   1     8353.88     8959.84    226.46 o 
   2  15   1     4728.07     4667.65    154.18 o 
   3  15   1      688.38      705.94     56.58 o 
   4  15   1      332.42      317.47     40.89 o 
   5  15   1      898.45      881.21     53.04 o 
   6  15   1        8.60       -6.74     30.34 o 
   7  15   1     1502.22     1509.84     59.57 o 
   8  15   1     1443.42     1263.29     99.39 o 
   9  15   1     1531.95     1606.40     62.72 o 
  10  15   1     2236.92     2133.20     70.98 o 
  11  15   1       83.59      109.34     42.85 o 
  12  15   1     1914.67     1979.95     66.72 o 
  13  15   1     4311.94     4343.87     92.62 o 
  14  15   1      564.81      582.93     60.76 o 
  15  15   1      774.94      791.97     65.27 o 
  16  15   1      288.36      212.60     73.24 o 
  17  15   1       35.76       99.98     54.31 o 
  18  15   1       86.34       63.92     74.32 o 
  19  15   1      391.23      328.85    105.81 o 
  20  15   1      370.94      246.64    109.96 o 
 -20  16   1      469.86      482.26    117.59 o 
 -19  16   1     1043.73      943.20    133.71 o 
 -18  16   1        5.40       48.90     78.31 o 
 -17  16   1      836.04      934.48     99.91 o 
 -16  16   1      238.79      162.51     59.49 o 
 -15  16   1     2629.38     2649.93     74.23 o 
 -14  16   1      317.96      312.65     57.05 o 
 -13  16   1        7.64      -39.32     39.32 o 
 -12  16   1       67.90       -3.04     39.81 o 
 -11  16   1      760.80      823.28     60.07 o 
 -10  16   1      646.11      758.49     58.56 o 
  -9  16   1      261.01      215.52     46.49 o 
  -8  16   1     7593.26     7332.20    145.56 o 
  -7  16   1     2905.47     2686.39     89.12 o 
  -6  16   1       18.68       -4.93     27.32 o 
  -5  16   1      368.68      393.76     46.49 o 
  -4  16   1      986.99     1048.07     65.76 o 
  -3  16   1    14707.14    13832.73    247.48 o 
  -2  16   1     3211.90     3364.17    140.13 o 
  -1  16   1        2.87      -54.87     54.87 o 
   0  16   1        0.35      -13.79     69.50 o 
   1  16   1      190.92      133.30     92.44 o 
   2  16   1     6803.53     7029.40    203.28 o 
   3  16   1     5788.95     5557.02    138.59 o 
   4  16   1     1118.11     1065.12     67.59 o 
   5  16   1      385.80      409.69     45.88 o 
   6  16   1      329.70      274.32     49.87 o 
   7  16   1      965.01      957.59     58.67 o 
   8  16   1     5775.41     5457.78    160.40 o 
   9  16   1     3026.61     2974.02     83.26 o 
  10  16   1      555.48      649.48     56.79 o 
  11  16   1       83.66       85.37     45.90 o 
  12  16   1       19.77       -1.41     36.11 o 
  13  16   1      415.00      423.15     41.66 o 
  14  16   1      822.47     1003.94     70.74 o 
  15  16   1     1192.10     1153.25     76.74 o 
  16  16   1       20.84       51.39     52.69 o 
  17  16   1      277.52      152.68     80.68 o 
  18  16   1      233.83       65.00     99.83 o 
  19  16   1      924.38     1084.15    179.27 o 
  20  16   1      240.86      361.47    206.39 o 
 -19  17   1        0.26       -1.36    137.53 o 
 -18  17   1      553.26      714.97    231.05 o 
 -17  17   1     1069.42      920.29    140.26 o 
 -16  17   1       88.82      289.64    104.74 o 
 -15  17   1     2323.55     2440.47    120.71 o 
 -14  17   1       21.02      -36.15     56.80 o 
 -13  17   1      195.30      117.72     49.37 o 
 -12  17   1     1394.35     1360.51     78.59 o 
 -11  17   1     3493.85     3328.74    103.61 o 
 -10  17   1      547.91      576.49     57.49 o 
  -9  17   1     1688.02     1625.30     80.45 o 
  -8  17   1     1069.62     1092.08     81.39 o 
  -7  17   1        9.36       65.18     46.73 o 
  -6  17   1     4269.40     3804.77    237.46 o 
  -5  17   1      557.81      438.47     58.44 o 
  -4  17   1     4052.36     3749.83    120.39 o 
  -3  17   1    11965.81    11684.59    227.04 o 
  -2  17   1     1291.70     1144.79     98.29 o 
  -1  17   1     2652.78     2489.91    276.60 o 
   0  17   1     1240.64     1111.79    112.02 o 
   1  17   1     5271.19     5000.05    176.89 o 
   2  17   1     1594.61     1537.38    216.07 o 
   3  17   1    11947.54    11885.85    288.55 o 
   4  17   1     2979.26     3011.78    125.34 o 
   5  17   1      444.81      342.33     86.82 o 
   6  17   1     1718.03     1802.48     79.19 o 
   7  17   1      413.04      418.43     51.20 o 
   8  17   1     2582.23     2543.72     91.01 o 
   9  17   1     3449.48     3364.40    102.54 o 
  10  17   1      229.11      244.47     68.36 o 
  11  17   1     1823.20     1959.00    101.54 o 
  12  17   1      214.90      162.20     46.89 o 
  13  17   1      166.42      210.89     51.30 o 
  14  17   1      224.10      210.91     86.19 o 
  15  17   1     3320.70     3483.53    118.26 o 
  16  17   1      107.18       56.42     98.29 o 
  17  17   1     1339.46     1311.14    288.60 o 
  18  17   1      718.40      739.40    126.76 o 
  19  17   1        1.78      106.57    102.59 o 
 -18  18   1      188.49      201.90    107.85 o 
 -17  18   1       18.10      122.14    105.21 o 
 -16  18   1       52.08       77.27    101.27 o 
 -15  18   1       56.47       56.03     47.18 o 
 -14  18   1        3.67       15.85     61.85 o 
 -13  18   1      610.12      499.75     72.69 o 
 -12  18   1        3.42      -48.57     48.57 o 
 -11  18   1     1181.70     1266.10     76.15 o 
 -10  18   1      363.24      477.17     61.13 o 
  -9  18   1      861.29     1018.91     85.58 o 
  -8  18   1     3225.63     3266.36    117.97 o 
  -7  18   1      450.59      543.41     77.27 o 
  -6  18   1     3830.53     3823.74    145.57 o 
  -5  18   1       63.35      113.26     61.52 o 
  -4  18   1     1019.21     1109.23     78.89 o 
  -3  18   1      454.04      556.25     88.82 o 
  -2  18   1      618.16      466.42     79.51 o 
  -1  18   1      564.71      575.79     82.55 o 
   0  18   1      384.65      437.62     78.11 o 
   1  18   1     1177.89     1162.42    104.79 o 
   2  18   1      405.05      458.30     86.34 o 
   3  18   1     1476.03     1619.84    116.20 o 
   4  18   1      704.28      716.52     78.69 o 
   5  18   1      711.43      742.96     80.15 o 
   6  18   1     3501.39     3404.38    193.73 o 
   7  18   1        3.70       -2.95     47.26 o 
   8  18   1     3449.73     3581.35    108.87 o 
   9  18   1      240.41      232.33     64.20 o 
  10  18   1      979.50     1006.33     87.29 o 
  11  18   1      805.49      711.28     84.16 o 
  12  18   1       19.14       -4.77     45.13 o 
  13  18   1      227.87      229.80     52.63 o 
  14  18   1        2.11       66.89     58.83 o 
  15  18   1       48.54      182.61    101.28 o 
  16  18   1       44.11      -29.57     97.24 o 
  17  18   1      165.99       31.02    107.17 o 
  18  18   1      126.37      130.78    114.60 o 
 -17  19   1      802.99      664.43    156.17 o 
 -16  19   1        7.91      -31.00    108.47 o 
 -15  19   1      374.66      380.95     67.79 o 
 -14  19   1       17.30       -3.45     62.78 o 
 -13  19   1       65.36       50.95     64.73 o 
 -12  19   1     2660.89     2705.80    103.79 o 
 -11  19   1     2152.88     2077.04     96.18 o 
 -10  19   1      472.52      531.32     66.18 o 
  -9  19   1     4064.23     4165.78    136.96 o 
  -8  19   1        5.06       21.62     60.89 o 
  -7  19   1     2034.78     2101.97    121.74 o 
  -6  19   1      879.67      724.20     84.85 o 
  -5  19   1     6032.17     5786.83    187.58 o 
  -4  19   1      247.47      345.81    111.68 o 
  -3  19   1     9982.42     9879.15    269.75 o 
  -2  19   1     3932.42     3904.07    172.54 o 
  -1  19   1       98.70      138.60     73.37 o 
   0  19   1      131.57      101.77     72.10 o 
   1  19   1      244.22      227.20     84.52 o 
   2  19   1     3497.74     3570.96    190.35 o 
   3  19   1     6941.22     6910.55    219.82 o 
   4  19   1       22.32        3.45     92.42 o 
   5  19   1     4561.91     4428.97    164.26 o 
   6  19   1       39.73      -35.90     59.39 o 
   7  19   1     2631.41     2557.69    128.41 o 
   8  19   1      765.35      725.39     91.63 o 
   9  19   1     7523.79     7670.36    227.01 o 
  10  19   1      981.23     1069.42     87.17 o 
  11  19   1     2197.46     2133.41     92.11 o 
  12  19   1     2182.43     2299.18     91.04 o 
  13  19   1        6.44        4.93     43.75 o 
  14  19   1      112.66      128.94    100.58 o 
  15  19   1      629.16      720.80    234.88 o 
  16  19   1       19.35      -49.66    101.48 o 
  17  19   1      762.96      819.54    195.94 o 
 -16  20   1      848.70     1103.34    145.13 o 
 -15  20   1       55.47      121.21    108.76 o 
 -14  20   1      420.24      390.27     70.11 o 
 -13  20   1      134.75      225.30    106.93 o 
 -12  20   1     1801.95     1640.51    105.72 o 
 -11  20   1      918.08      886.94     96.48 o 
 -10  20   1      146.48      136.41     64.23 o 
  -9  20   1        2.77       40.30     66.98 o 
  -8  20   1     1196.41     1185.59     99.02 o 
  -7  20   1      465.51      382.13    110.31 o 
  -6  20   1      108.23       86.27     70.12 o 
  -5  20   1     2150.79     2271.54    147.26 o 
  -4  20   1     1249.85     1322.67    160.61 o 
  -3  20   1       47.97     -103.01    103.01 o 
  -2  20   1      256.55      335.70     87.68 o 
  -1  20   1     1459.35     1578.42    126.35 o 
   0  20   1     6304.05     6571.76    307.11 o 
   1  20   1      355.87      508.36     95.77 o 
   2  20   1      256.60      288.94     90.50 o 
   3  20   1       53.19        1.92     93.45 o 
   4  20   1     1554.41     1794.26    175.81 o 
   5  20   1     2549.53     2547.18    201.04 o 
   6  20   1      203.59      245.72     73.20 o 
   7  20   1      386.23      432.88    105.48 o 
   8  20   1      600.54      682.94    123.00 o 
   9  20   1       16.56      -71.12     71.12 o 
  10  20   1        7.79       73.35     65.20 o 
  11  20   1     1019.29     1145.85     77.06 o 
  12  20   1     1418.82     1302.27    120.84 o 
  13  20   1       39.12        4.28     55.82 o 
  14  20   1      332.05      354.37    117.21 o 
  15  20   1      232.73      327.80    118.18 o 
  16  20   1      902.19      910.87    137.88 o 
 -15  21   1       19.18       14.80    107.15 o 
 -14  21   1        2.98      -51.41     62.06 o 
 -13  21   1        1.64      -57.32     66.03 o 
 -12  21   1      425.99      439.02    117.49 o 
 -10  21   1       67.86        8.27     69.79 o 
  -9  21   1      405.27      515.46    103.69 o 
  -8  21   1      490.36      584.94     87.33 o 
  -7  21   1      986.21     1068.12    102.74 o 
  -6  21   1     1054.80     1023.50    103.34 o 
  -5  21   1      590.75      535.17    138.42 o 
  -4  21   1      733.71      819.05    148.30 o 
  -3  21   1     2053.86     2271.84    210.53 o 
  -2  21   1        6.11      -71.64    114.57 o 
  -1  21   1        5.79       -9.37    105.62 o 
   0  21   1       81.46      -64.42    117.03 o 
   1  21   1       95.23       29.15    104.90 o 
   2  21   1      192.57      158.69    194.95 o 
   7  21   1     1033.96      860.37    130.30 o 
   8  21   1      630.92      656.65    120.00 o 
   9  21   1      550.05      386.46     77.35 o 
  10  21   1        1.43       68.37     58.31 o 
  11  21   1      946.38     1002.51    101.21 o 
  12  21   1      119.60       77.42     78.39 o 
  13  21   1        1.89      -46.64     55.53 o 
  14  21   1      140.99      176.79    117.59 o 
  15  21   1      261.45      181.52    117.46 o 
 -14  22   1        4.24      -70.14     70.14 o 
 -13  22   1      288.18      285.78     83.74 o 
 -12  22   1       86.50       55.35     99.81 o 
  -9  22   1       14.47      -16.40     74.17 o 
  -8  22   1       12.92      -71.74     71.74 o 
  -7  22   1      683.66      631.13    120.10 o 
  -6  22   1       21.21      164.73    122.83 o 
  -5  22   1       66.70       -4.10    120.48 o 
  -4  22   1      252.39      475.79    139.35 o 
  -3  22   1      396.42      367.21    140.15 o 
  -2  22   1      206.18      121.38    126.51 o 
  -1  22   1       48.42        6.73    123.36 o 
   0  22   1        8.37      -12.39    114.90 o 
   1  22   1      270.09      365.08    135.64 o 
   2  22   1      103.49      273.58    143.89 o 
   8  22   1        4.97      -66.94     66.94 o 
   9  22   1      176.76      116.49    102.38 o 
  10  22   1        8.67       35.61     97.49 o 
  11  22   1       50.48      -42.30     76.28 o 
  12  22   1       14.80       -0.04    115.95 o 
  13  22   1       27.99       55.41     65.45 o 
 -12  23   1      105.64      165.96    107.34 o 
 -11  23   1      112.08       31.53    105.90 o 
  -7  23   1     1880.32     1918.37    202.50 o 
  -6  23   1      455.91      583.77    158.04 o 
  -5  23   1      378.89      295.64    145.18 o 
  -4  23   1       13.16     -123.78    123.78 o 
  -3  23   1       65.00     -161.32    161.32 o 
  -2  23   1      657.63      394.74    160.10 o 
  -1  23   1     1410.73     1474.49    200.57 o 
   0  23   1       22.83      143.07    149.12 o 
   1  23   1     1363.33     1585.34    210.23 o 
   2  23   1      866.34      971.02    189.19 o 
   6  23   1      141.70      -18.91    115.68 o 
   7  23   1     1083.23      909.36    150.83 o 
   8  23   1      433.25      337.35    122.03 o 
   9  23   1        0.02       77.68    108.56 o 
  10  23   1       35.06      -20.91     99.96 o 
  11  23   1      254.97      271.62    108.96 o 
  12  23   1      114.95       45.10    166.54 o 
 -10  24   1        1.28     -113.32    113.32 o 
  -4  24   1     1000.26     1210.31    191.33 o 
  -3  24   1        1.40      166.50    103.59 o 
  -2  24   1      126.82      291.31    104.67 o 
  -1  24   1      308.87      403.75    112.55 o 
   0  24   1     1430.12     1733.88    153.65 o 
   1  24   1       20.41      330.88    143.62 o 
   2  24   1      247.54      527.85    150.72 o 
   3  24   1      123.03      242.33    134.66 o 
   4  24   1     1019.08     1086.71    175.64 o 
   5  24   1      174.58     -117.90    117.90 o 
   6  24   1       70.78       56.88    121.26 o 
   7  24   1       55.62       71.69    114.86 o 
   8  24   1      620.37      960.64    146.32 o 
   9  24   1      118.55       98.09    117.24 o 
  10  24   1       31.68       75.49    104.63 o 
  -3  25   1       87.29       -8.44    140.45 o 
  -2  25   1     1089.66     1186.35    191.90 o 
  -1  25   1     1982.79     2229.99    227.06 o 
   0  25   1        0.48      -98.54    120.54 o 
   1  25   1     1596.96     1808.06    200.04 o 
   2  25   1      494.56      605.54    163.76 o 
   3  25   1      139.41       87.19    131.60 o 
   4  25   1      187.44      236.24    133.00 o 
   5  25   1     1130.75      970.49    171.44 o 
   6  25   1       54.72      -41.10    119.98 o 
   7  25   1     1174.92     1032.19    160.19 o 
  -2  26   1        4.31      216.84    144.86 o 
  -1  26   1       43.35      380.01    155.10 o 
   0  26   1      286.95       58.66    138.47 o 
   1  26   1       38.59     -124.88    124.88 o 
   2  26   1       14.74      -23.78    126.19 o 
   3  26   1      150.68      -40.49    139.16 o 
   4  26   1      693.32      536.56    158.30 o 
 -25   0   2       46.34      -66.37    139.35 o 
 -24   0   2       90.64       70.44    141.90 o 
 -23   0   2       15.73      -77.12    119.24 o 
 -22   0   2       11.67      -52.08     56.99 o 
 -21   0   2     3205.36     3354.35    127.86 o 
 -20   0   2     2952.08     2995.18    121.18 o 
 -19   0   2      353.31      315.94     37.68 o 
 -18   0   2     1231.70     1144.54     84.38 o 
 -17   0   2     4557.35     4593.70     98.98 o 
 -16   0   2     5157.02     5171.37    117.94 o 
 -15   0   2    10957.97    11005.70    204.57 o 
 -14   0   2    20874.33    21534.55    296.39 o 
 -13   0   2    15414.66    15226.45    210.17 o 
 -12   0   2    18066.25    18019.58    186.17 o 
 -11   0   2    13050.67    12982.44    156.55 o 
 -10   0   2       90.89       96.05     12.61 o 
  -9   0   2    21895.44    20706.87    184.07 o 
  -8   0   2     8211.74     7090.02     74.16 o 
  -7   0   2     2792.61     2475.90     35.75 o 
  -6   0   2     3592.23     3973.52     51.68 o 
  -5   0   2    81952.77    79577.56    887.05 o 
  -4   0   2    29488.43    30184.82    283.11 o 
  -3   0   2     4179.81     4538.68     46.18 o 
  -2   0   2    50310.94    51022.18    519.50 o 
  -1   0   2   173961.92   132729.59  20950.32 o 
   1   0   2    46595.47    41613.36   2274.07 o 
   2   0   2    13496.73    14178.93    337.00 o 
   3   0   2     9542.62     9937.73    144.03 o 
   4   0   2   104112.51    97955.42   1271.75 o 
   5   0   2     2921.52     3132.93     64.59 o 
   6   0   2    58598.62    57668.46   1095.09 o 
   7   0   2     3585.36     3818.08     84.35 o 
   8   0   2    37717.51    36626.24    402.59 o 
   9   0   2     1283.51     1104.53     35.43 o 
  10   0   2     1555.24     1716.90     44.98 o 
  11   0   2    46134.96    44928.65    447.44 o 
  12   0   2    72891.78    71496.34    849.95 o 
  13   0   2       95.45       55.26     30.16 o 
  14   0   2    12391.65    12120.40    195.43 o 
  15   0   2       27.48       19.13     29.03 o 
  16   0   2    11030.90    10724.70    176.20 o 
  17   0   2      854.43      911.81     56.66 o 
  18   0   2     2015.32     1965.02     79.92 o 
  19   0   2        1.60        8.31     48.59 o 
  20   0   2     5203.17     5227.82    147.02 o 
  21   0   2     3074.39     3362.68    125.22 o 
  22   0   2       16.38      -54.08     54.08 o 
  23   0   2      197.54      144.44    100.11 o 
  24   0   2      890.48      829.48    169.92 o 
  25   0   2      143.11       88.95    140.50 o 
 -25   1   2       18.24       12.12    103.54 o 
 -24   1   2       33.28       -4.02     80.58 o 
 -23   1   2      587.14      600.55    162.49 o 
 -22   1   2       45.08       59.62     55.25 o 
 -21   1   2      100.49       62.53     41.84 o 
 -20   1   2        1.62      -35.24     35.32 o 
 -19   1   2     1604.47     1566.29     52.20 o 
 -18   1   2     2828.93     2766.94     71.63 o 
 -17   1   2       71.84       67.87     24.10 o 
 -16   1   2     2349.01     2378.70     50.95 o 
 -15   1   2     1520.90     1544.95     41.25 o 
 -14   1   2      313.05      380.07     20.51 o 
 -13   1   2     2018.07     2136.59     43.45 o 
 -12   1   2      578.48      589.12     23.60 o 
 -11   1   2      164.97      177.55     11.22 o 
 -10   1   2      117.55      106.41      9.29 o 
  -9   1   2     5285.21     5230.08     44.28 o 
  -8   1   2      127.69       92.01      7.80 o 
  -7   1   2    25219.45    25280.61    180.74 o 
  -6   1   2     5709.10     6032.02     51.76 o 
  -5   1   2    65622.34    64562.92    435.00 o 
  -4   1   2     8621.85     8790.72     67.25 o 
  -3   1   2     7687.02     7584.02     57.68 o 
  -2   1   2    48196.58    48316.68    377.47 o 
  -1   1   2     2944.42     2966.70    118.59 o 
   0   1   2      377.50      454.01     11.93 o 
   1   1   2      225.62      220.43     10.13 o 
   2   1   2     5745.53     5846.74     67.67 o 
   3   1   2     9902.26    10261.64    104.78 o 
   4   1   2     2244.39     2326.58     32.30 o 
   5   1   2     3384.26     3577.27     56.76 o 
   6   1   2      215.41      194.14     13.00 o 
   7   1   2     5391.58     5335.16     56.73 o 
   8   1   2     1491.72     1373.35     25.41 o 
   9   1   2     8361.07     8280.36     74.17 o 
  10   1   2       74.82      128.90     12.11 o 
  11   1   2      301.49      339.21     17.98 o 
  12   1   2     3654.61     3495.56     55.30 o 
  13   1   2       48.39      143.79     35.63 o 
  14   1   2      399.09      340.44     21.78 o 
  15   1   2      558.19      612.19     39.72 o 
  16   1   2     1129.50     1115.11     40.38 o 
  17   1   2      181.74      199.92     30.22 o 
  18   1   2     1838.70     1785.73     57.81 o 
  19   1   2      122.22      189.82     45.89 o 
  20   1   2      110.40      136.06     50.23 o 
  21   1   2      185.75      214.30     57.42 o 
  22   1   2        6.82      -23.85     42.68 o 
  23   1   2      404.33      628.95     93.20 o 
  24   1   2        4.82      -59.08     78.51 o 
  25   1   2        8.47      -20.88    105.75 o 
 -25   2   2        6.29      -13.56     76.18 o 
 -24   2   2      172.25       56.34     83.90 o 
 -23   2   2      502.45      714.81    133.02 o 
 -22   2   2       65.41       78.04     46.41 o 
 -21   2   2     1168.81     1253.47     66.13 o 
 -20   2   2     3529.26     3556.60     78.31 o 
 -19   2   2      471.50      447.14     37.38 o 
 -18   2   2      110.49      125.47     31.34 o 
 -17   2   2      170.97      198.97     25.51 o 
 -16   2   2      857.57      740.62     32.17 o 
 -15   2   2     1817.82     1799.19     39.17 o 
 -14   2   2     3080.16     2991.80     54.93 o 
 -13   2   2      282.23      322.83     21.22 o 
 -12   2   2     1288.19     1273.05     25.03 o 
 -11   2   2     2275.11     2134.62     30.40 o 
 -10   2   2      630.48      551.83     16.26 o 
  -9   2   2    47838.00    46262.62    304.26 o 
  -8   2   2    78203.23    77831.32    486.43 o 
  -7   2   2     9584.12     9418.97     71.71 o 
  -6   2   2    33373.44    32750.25    239.87 o 
  -5   2   2    49787.77    50982.92    362.30 o 
  -4   2   2    12717.86    12714.44    103.50 o 
  -3   2   2     9642.35    10051.67     74.31 o 
  -2   2   2     1185.36     1259.59     20.40 o 
  -1   2   2     1238.77     1302.88     16.17 o 
   0   2   2    35265.11    37613.32    304.36 o 
   1   2   2    22524.19    23753.89    274.45 o 
   2   2   2     5465.96     5890.64     95.50 o 
   3   2   2    12889.47    13124.72    143.93 o 
   4   2   2    34447.16    35399.79    328.99 o 
   5   2   2    55155.34    56046.58    513.04 o 
   6   2   2    89306.59    86230.56    648.97 o 
   7   2   2     1043.05      955.33     23.28 o 
   8   2   2    20617.52    20010.35    155.27 o 
   9   2   2    14529.01    14396.75    119.74 o 
  10   2   2      403.96      425.45     16.05 o 
  11   2   2     1864.17     1909.36     29.76 o 
  12   2   2    17659.61    17459.97    164.74 o 
  13   2   2      880.41      906.30     28.67 o 
  14   2   2      918.72      939.88     32.35 o 
  15   2   2     2190.94     2154.83     46.97 o 
  16   2   2       96.29       90.22     27.10 o 
  17   2   2     1730.15     1799.88     51.27 o 
  18   2   2     1880.69     1779.31     54.48 o 
  19   2   2      739.48      745.28     47.43 o 
  20   2   2     4380.15     4525.53     98.03 o 
  21   2   2      363.99      381.57     50.70 o 
  22   2   2       79.18      139.50     46.76 o 
  23   2   2       11.05      -32.41     79.78 o 
  24   2   2      253.26      192.49    149.54 o 
  25   2   2        1.20      358.01    158.27 o 
 -25   3   2      241.22      173.49    129.59 o 
 -24   3   2      135.42      225.48     85.93 o 
 -23   3   2      849.60     1064.77    104.22 o 
 -22   3   2     1459.66     1471.02     73.46 o 
 -21   3   2       10.87      -32.49     32.49 o 
 -20   3   2      229.20      154.31     50.46 o 
 -19   3   2     1292.84     1199.87     52.73 o 
 -18   3   2     1395.64     1344.20     52.99 o 
 -17   3   2        5.58       -7.48     26.96 o 
 -16   3   2      105.66       62.88     23.34 o 
 -15   3   2     6042.63     5991.14     84.20 o 
 -14   3   2     4487.85     4252.95     60.16 o 
 -13   3   2     1150.46     1170.74     30.92 o 
 -12   3   2     2323.71     2264.02     32.77 o 
 -11   3   2     5854.19     5575.24     63.77 o 
 -10   3   2    16664.87    16445.58    117.23 o 
  -9   3   2     1010.41     1004.64     20.99 o 
  -8   3   2    13638.84    13141.53     97.18 o 
  -7   3   2      213.73      270.88     12.70 o 
  -6   3   2     7367.72     7235.68     61.50 o 
  -5   3   2      335.32      359.81     16.31 o 
  -4   3   2      481.09      565.95     12.76 o 
  -3   3   2       81.43       61.11      5.47 o 
  -2   3   2     1341.54     1274.78     18.20 o 
  -1   3   2    35035.77    36495.39    274.73 o 
   0   3   2     5728.29     6102.95     66.76 o 
   1   3   2     3741.57     3978.95     57.10 o 
   2   3   2    92852.03    92209.52   1053.06 o 
   3   3   2     4247.16     4355.63     66.75 o 
   4   3   2    12356.33    12673.72    130.55 o 
   5   3   2       32.34       40.94     12.51 o 
   6   3   2     6869.84     6629.26     67.53 o 
   7   3   2     2719.50     3103.92     39.81 o 
   8   3   2       59.57       59.64     11.64 o 
   9   3   2     1495.04     1551.74     26.31 o 
  10   3   2     7207.31     6944.88     64.79 o 
  11   3   2     2122.92     2062.07     33.22 o 
  12   3   2     1641.09     1626.75     41.23 o 
  13   3   2      483.54      518.46     28.32 o 
  14   3   2      239.66      277.92     37.31 o 
  15   3   2     1151.27     1155.00     42.77 o 
  16   3   2       39.73       -4.90     18.54 o 
  17   3   2      221.87      131.26     28.03 o 
  18   3   2       80.40       53.59     30.72 o 
  19   3   2       10.99        0.12     36.22 o 
  20   3   2      103.14       58.77     40.26 o 
  21   3   2      185.35      212.70     46.83 o 
  22   3   2      331.58      346.40     53.08 o 
  23   3   2       32.91       52.91     77.75 o 
  24   3   2      169.97      155.41     90.79 o 
 -25   4   2      600.12      709.55    154.29 o 
 -24   4   2     1093.76     1296.74    126.54 o 
 -23   4   2      151.63      170.05     81.07 o 
 -22   4   2       11.43       16.60     41.80 o 
 -21   4   2      168.08      161.22     38.30 o 
 -20   4   2        7.06       10.21     34.90 o 
 -19   4   2      346.66      266.87     38.94 o 
 -18   4   2      386.32      282.39     37.72 o 
 -17   4   2      431.03      370.76     39.40 o 
 -16   4   2     8271.90     8019.21    116.15 o 
 -15   4   2     4432.11     4337.68     69.05 o 
 -14   4   2     3476.99     3412.69     53.26 o 
 -13   4   2    10153.72    10258.41    107.12 o 
 -12   4   2     2585.54     2458.93     44.13 o 
 -11   4   2      533.40      559.64     18.47 o 
 -10   4   2     6498.09     6501.26     58.39 o 
  -9   4   2     2576.50     2667.00     33.81 o 
  -8   4   2    15303.31    15214.61    115.11 o 
  -7   4   2      198.28      267.65     10.80 o 
  -6   4   2     1861.94     1959.96     24.30 o 
  -5   4   2    81802.86    80422.24    833.55 o 
  -4   4   2    73212.70    70900.40    530.85 o 
  -3   4   2    69390.91    69984.10    497.59 o 
  -2   4   2     1317.97     1383.91     25.36 o 
  -1   4   2      524.31      517.31     12.35 o 
   0   4   2     4017.42     4168.83     46.00 o 
   1   4   2    34195.72    35774.93    313.39 o 
   2   4   2     3474.12     3919.15    122.83 o 
   3   4   2     9940.04    10336.44    119.98 o 
   4   4   2    89089.25    87656.98    875.24 o 
   5   4   2    14608.16    13693.12    118.56 o 
   6   4   2     5086.78     5031.48     52.88 o 
   7   4   2    19873.72    19714.75    158.57 o 
   8   4   2    33071.82    32029.97    246.37 o 
   9   4   2      212.26      222.79     19.58 o 
  10   4   2     4821.48     4938.91     52.82 o 
  11   4   2     2309.77     2375.02     39.68 o 
  12   4   2     1548.70     1503.36     41.67 o 
  13   4   2     4000.52     4015.93     68.55 o 
  14   4   2     2379.57     2352.55     54.38 o 
  15   4   2     4989.96     4926.84     81.01 o 
  16   4   2    10184.17    10104.20    116.56 o 
  17   4   2     1906.62     1940.94     51.39 o 
  18   4   2       19.01      -29.74     29.74 o 
  19   4   2       80.48       18.76     36.46 o 
  20   4   2      223.73      142.16     41.31 o 
  21   4   2       41.29      -36.45     40.08 o 
  22   4   2      832.55      871.18     61.87 o 
  23   4   2        2.33       15.37     80.34 o 
  24   4   2      916.96     1075.16    114.98 o 
 -25   5   2       41.30     -127.23    135.74 o 
 -24   5   2       34.55      166.92    120.12 o 
 -23   5   2        8.38      -35.99     76.65 o 
 -22   5   2      245.67      287.79     42.43 o 
 -21   5   2      327.52      347.25     43.23 o 
 -20   5   2      750.70      666.77     47.93 o 
 -19   5   2      162.26      224.19     44.63 o 
 -18   5   2       76.51       64.40     36.13 o 
 -17   5   2      211.06      253.83     58.05 o 
 -16   5   2     1710.93     1666.47     46.30 o 
 -15   5   2       14.83       -9.16     21.64 o 
 -14   5   2     1787.48     1698.80     46.66 o 
 -13   5   2      781.13      717.23     25.83 o 
 -12   5   2      768.58      727.78     25.64 o 
 -11   5   2      226.03      217.31     15.39 o 
 -10   5   2     1164.53     1260.43     22.99 o 
  -9   5   2      610.35      645.23     17.31 o 
  -8   5   2      209.59      152.60     11.78 o 
  -7   5   2     2490.63     2543.58     29.35 o 
  -6   5   2    11170.63    11268.75     87.27 o 
  -5   5   2     5433.47     5535.54     54.46 o 
  -4   5   2    12112.79    12523.82    122.87 o 
  -3   5   2        0.61       12.58      4.99 o 
  -2   5   2     8064.70     8323.91     73.85 o 
  -1   5   2     3547.22     3432.21     37.00 o 
   0   5   2    19811.55    20616.17    162.28 o 
   1   5   2     5001.96     5228.30     56.42 o 
   2   5   2    40591.27    42457.99    363.83 o 
   3   5   2        7.39       67.48     25.31 o 
   4   5   2     1776.94     1796.46     33.26 o 
   5   5   2        1.51       31.61      9.21 o 
   6   5   2     3712.25     3842.10     51.72 o 
   7   5   2     4426.06     4382.95     51.91 o 
   8   5   2     2764.31     2685.91     40.87 o 
   9   5   2     1246.80     1479.58     40.50 o 
  10   5   2     1877.29     1847.74     33.71 o 
  11   5   2      225.91      242.40     19.86 o 
  12   5   2       43.11       46.57     22.09 o 
  13   5   2       47.09       42.64     22.58 o 
  14   5   2        3.00      -10.04     25.04 o 
  15   5   2     2200.48     2106.05     65.55 o 
  16   5   2      253.67      184.82     28.06 o 
  17   5   2      330.68      252.97     34.80 o 
  18   5   2      140.34       80.41     42.74 o 
  19   5   2      134.60       25.06     49.20 o 
  20   5   2      470.90      492.70     55.44 o 
  21   5   2        0.64       57.46     63.49 o 
  22   5   2       46.38       49.70    112.69 o 
  23   5   2       29.92      233.36     90.21 o 
  24   5   2        7.67      -69.87     87.52 o 
 -24   6   2     1031.96     1061.90    112.88 o 
 -23   6   2        2.66      -16.62     70.79 o 
 -22   6   2      249.35      148.52     42.22 o 
 -21   6   2        0.72      -38.12     38.12 o 
 -20   6   2       74.81       83.70     38.52 o 
 -19   6   2     1911.36     1873.62     72.89 o 
 -18   6   2     1393.70     1408.28     62.04 o 
 -17   6   2     2648.13     2681.61     77.71 o 
 -16   6   2     4016.45     4052.09     95.62 o 
 -15   6   2      318.45      348.00     28.41 o 
 -14   6   2      396.13      414.91     29.18 o 
 -13   6   2    13775.64    13573.30    142.86 o 
 -12   6   2    14320.83    14349.65    148.04 o 
 -11   6   2     9456.39     9496.09    100.30 o 
 -10   6   2    27304.47    27179.17    188.18 o 
  -9   6   2      773.72      764.41     20.20 o 
  -8   6   2     4719.79     4737.47     47.81 o 
  -7   6   2      876.20      965.39     19.95 o 
  -6   6   2     3425.80     3291.72     38.79 o 
  -5   6   2    64276.47    62902.77    526.87 o 
  -4   6   2   126281.24   119240.61    948.22 o 
  -3   6   2     4521.32     4575.41     42.85 o 
  -2   6   2    47405.84    48031.60    346.43 o 
  -1   6   2    17732.67    18784.53    144.28 o 
   0   6   2    16139.28    16426.05    133.70 o 
   1   6   2     3573.92     3439.72     47.44 o 
   2   6   2    99672.32    98323.70    772.53 o 
   3   6   2    20936.68    21487.82    181.93 o 
   4   6   2   115898.92   113563.58    770.22 o 
   5   6   2     2635.59     2514.92     36.89 o 
   6   6   2     1972.37     1728.56     31.24 o 
   7   6   2    24399.09    24241.53    203.20 o 
   8   6   2    31478.99    30373.05    254.07 o 
   9   6   2      197.25      208.63     18.45 o 
  10   6   2    47411.52    47191.88    345.45 o 
  11   6   2      255.11      222.33     21.48 o 
  12   6   2    10796.19    10711.96    152.59 o 
  13   6   2      260.42      200.02     32.94 o 
  14   6   2     2975.22     3029.79     77.06 o 
  15   6   2     3670.16     3540.84     68.44 o 
  16   6   2    13941.67    13797.64    169.75 o 
  17   6   2     2213.87     2366.34     62.54 o 
  18   6   2     2159.32     2105.31     75.18 o 
  19   6   2      106.82      110.96     47.14 o 
  20   6   2     1320.72     1244.64     64.41 o 
  21   6   2      194.03      148.86     46.11 o 
  22   6   2     1516.12     1875.02     93.45 o 
  23   6   2       19.26      227.11     92.62 o 
  24   6   2     1205.82     1247.82    122.13 o 
 -24   7   2        0.74      -54.66    103.15 o 
 -23   7   2      238.24      312.43     66.47 o 
 -22   7   2      336.54      368.97     53.74 o 
 -21   7   2       51.59       28.66     39.77 o 
 -20   7   2      111.18       66.86     42.19 o 
 -19   7   2      801.48      755.42     56.69 o 
 -18   7   2      423.74      577.90     49.81 o 
 -17   7   2        4.81      -13.94     35.22 o 
 -16   7   2      352.90      375.00     40.33 o 
 -15   7   2     2461.40     2480.21     57.94 o 
 -14   7   2      248.44      238.80     26.89 o 
 -13   7   2      769.41      818.07     31.87 o 
 -12   7   2       94.01       72.94     19.30 o 
 -11   7   2     7976.02     8010.33    122.94 o 
 -10   7   2     3865.58     3992.78     54.16 o 
  -9   7   2      314.80      314.63     16.51 o 
  -8   7   2     1238.96     1323.70     24.95 o 
  -7   7   2     3465.15     3272.68     40.82 o 
  -6   7   2      961.46      910.99     21.71 o 
  -5   7   2      117.63      146.75     18.77 o 
  -4   7   2     3203.06     3139.26     44.59 o 
  -3   7   2      529.68      467.19     13.36 o 
  -2   7   2        4.48       -7.82      7.82 o 
  -1   7   2     3058.97     3098.16     36.10 o 
   0   7   2     3439.31     3712.84     73.50 o 
   1   7   2     1236.01     1187.06     24.42 o 
   2   7   2      160.39      152.22     11.93 o 
   3   7   2     4830.18     4890.47     52.19 o 
   4   7   2      143.33      216.50     11.78 o 
   5   7   2       21.83       15.62      8.87 o 
   6   7   2      729.23      707.41     23.69 o 
   7   7   2      319.58      280.49     17.43 o 
   8   7   2       39.40       36.40     13.11 o 
   9   7   2      206.45      211.34     25.81 o 
  10   7   2      828.59      771.85     33.19 o 
  11   7   2      133.51      106.88     33.94 o 
  12   7   2       72.26       12.12     27.53 o 
  13   7   2      241.46      264.70     35.39 o 
  14   7   2       81.12       92.98     35.36 o 
  15   7   2      831.98      883.04     46.10 o 
  16   7   2       24.24       45.36     29.00 o 
  17   7   2       27.15      237.48     35.81 o 
  18   7   2       15.67      119.20     35.18 o 
  19   7   2      150.60      113.35     36.83 o 
  20   7   2       33.67       18.17     32.87 o 
  21   7   2        1.43      -21.62     53.23 o 
  22   7   2       97.26       54.38     64.66 o 
  23   7   2       65.95        5.07    109.73 o 
  24   7   2        5.55      -62.34    103.93 o 
 -24   8   2       72.03       25.71     62.03 o 
 -23   8   2       11.49       51.23    146.25 o 
 -22   8   2       65.85      -15.69     66.24 o 
 -21   8   2      315.40      255.29     53.66 o 
 -20   8   2      980.63     1019.37     66.29 o 
 -19   8   2     4329.96     4489.42    116.68 o 
 -18   8   2     1818.53     1976.00    126.87 o 
 -17   8   2     1298.94     1384.03     67.55 o 
 -16   8   2      619.84      662.71     51.20 o 
 -15   8   2      383.60      413.40     33.43 o 
 -14   8   2      404.74      352.30     44.91 o 
 -13   8   2      380.63      399.66     46.04 o 
 -12   8   2     2192.62     2230.57     50.18 o 
 -11   8   2    15201.50    14850.01    166.74 o 
 -10   8   2    26204.95    26206.39    250.45 o 
  -9   8   2     9508.23     9527.97     96.43 o 
  -8   8   2     8170.61     8320.94     79.30 o 
  -7   8   2     4022.84     3767.79     49.57 o 
  -6   8   2     2768.41     3050.07     43.24 o 
  -5   8   2     9637.24     9163.88     91.72 o 
  -4   8   2    20385.78    19620.50    167.89 o 
  -3   8   2    12758.94    12726.42    102.15 o 
  -2   8   2    20154.43    19595.95    147.15 o 
  -1   8   2     5184.71     5319.06     51.93 o 
   0   8   2      478.90      567.29     15.77 o 
   1   8   2    14342.15    13815.36    120.81 o 
   2   8   2    84809.20    80475.81    641.81 o 
   3   8   2     4941.67     4816.72     49.93 o 
   4   8   2    29891.63    29608.48    206.98 o 
   5   8   2      227.09      198.49     13.11 o 
   6   8   2     4534.16     4614.19     50.44 o 
   7   8   2      202.30      235.18     13.88 o 
   8   8   2      187.72      238.81     15.85 o 
   9   8   2     4408.77     4602.86     55.59 o 
  10   8   2    29328.26    29543.41    262.24 o 
  11   8   2     1708.65     1687.41     48.39 o 
  12   8   2        4.57        1.57     20.72 o 
  13   8   2     4763.39     4529.50     84.62 o 
  14   8   2     5822.93     5899.57    106.48 o 
  15   8   2       89.47       86.45     30.81 o 
  16   8   2     6269.79     6230.97    112.40 o 
  17   8   2     1011.05     1193.15     58.75 o 
  18   8   2     2548.32     2625.98     81.74 o 
  19   8   2     1303.23     1407.84     67.79 o 
  20   8   2      245.23      174.86     42.11 o 
  21   8   2      899.11      955.40    135.73 o 
  22   8   2     1165.10     1379.60    149.94 o 
  23   8   2      177.99      237.10    177.86 o 
 -24   9   2        9.56       96.91    232.86 o 
 -23   9   2      331.18      214.46     75.58 o 
 -22   9   2      361.47      396.12     94.96 o 
 -21   9   2      726.45      704.13     89.84 o 
 -20   9   2      524.87      549.78     60.89 o 
 -19   9   2     2247.34     2302.04    109.51 o 
 -18   9   2     1318.26     1203.23     66.42 o 
 -17   9   2      734.46      628.81     55.00 o 
 -16   9   2     2990.17     2938.84     90.13 o 
 -15   9   2        7.91      -15.06     26.11 o 
 -14   9   2     4566.06     4296.66     83.98 o 
 -13   9   2      141.76      139.76     35.64 o 
 -12   9   2     1917.25     1924.83     57.75 o 
 -11   9   2     1929.82     1947.26     48.52 o 
 -10   9   2      231.48      241.77     24.21 o 
  -9   9   2      860.46      849.31     28.95 o 
  -8   9   2      892.77      870.73     27.19 o 
  -7   9   2     9378.37     9430.47     93.04 o 
  -6   9   2    10291.56    10526.55    100.01 o 
  -5   9   2    13054.51    12851.59    115.28 o 
  -4   9   2     6357.33     6085.68     69.04 o 
  -3   9   2     2907.97     2782.30     39.51 o 
  -2   9   2     7268.10     7264.14     62.61 o 
  -1   9   2      606.68      512.85     19.64 o 
   0   9   2     9035.87     9164.82     76.02 o 
   1   9   2     3924.65     4168.51     54.65 o 
   2   9   2     3645.24     3776.38     45.81 o 
   3   9   2      447.91      500.61     16.99 o 
   4   9   2      672.16      656.20     18.63 o 
   5   9   2     1566.23     1509.13     26.29 o 
   6   9   2      239.86      202.44     13.00 o 
   7   9   2       31.83       26.71     12.49 o 
   8   9   2      460.72      477.05     19.88 o 
   9   9   2     1027.63     1036.23     31.33 o 
  10   9   2     1912.70     1852.07     53.45 o 
  11   9   2      687.18      642.23     37.17 o 
  12   9   2       17.00       18.11     25.10 o 
  13   9   2       16.38       -1.72     26.45 o 
  14   9   2        4.24      -24.66     28.14 o 
  15   9   2      574.03      591.13     42.43 o 
  16   9   2      220.78      192.40     39.71 o 
  17   9   2        7.22      -17.61     36.25 o 
  18   9   2      602.98      547.12     50.26 o 
  19   9   2      412.32      362.88     80.87 o 
  20   9   2      745.06      708.13     55.79 o 
  21   9   2       39.02       74.27     50.09 o 
  22   9   2      124.67      173.76    178.83 o 
  23   9   2       87.71       -1.42    114.15 o 
 -23  10   2       33.14      -84.61     84.61 o 
 -22  10   2      123.57      -49.46     83.60 o 
 -21  10   2      262.15      380.90    211.85 o 
 -20  10   2     1466.27     1624.87     82.69 o 
 -19  10   2      345.61      312.11     57.28 o 
 -18  10   2      509.94      430.21     59.29 o 
 -17  10   2     2160.59     2008.66     83.26 o 
 -16  10   2       52.91       24.36     40.96 o 
 -15  10   2     1217.81     1193.61     50.25 o 
 -14  10   2     4855.45     4810.82     92.20 o 
 -13  10   2       79.71       85.13     30.57 o 
 -12  10   2    12851.54    12584.58    171.11 o 
 -11  10   2    10140.68     9836.04    141.93 o 
 -10  10   2     2029.45     1967.60     58.05 o 
  -9  10   2     8725.46     8394.90    145.25 o 
  -8  10   2     3003.51     2949.67     56.93 o 
  -7  10   2     4324.65     4317.85     57.68 o 
  -6  10   2       54.08       36.75     13.92 o 
  -5  10   2      532.91      540.10     21.37 o 
  -4  10   2        2.71       18.70     10.93 o 
  -3  10   2    15136.23    15381.13    117.19 o 
  -2  10   2      379.14      348.45     14.89 o 
  -1  10   2    27451.57    27353.76    193.87 o 
   0  10   2    76915.84    76401.16    501.02 o 
   1  10   2    19862.84    19364.98    166.71 o 
   2  10   2      158.98      173.92     13.69 o 
   3  10   2     1133.94     1140.51     31.76 o 
   4  10   2     8725.52     8830.30     78.91 o 
   5  10   2      804.96      882.76     23.03 o 
   6  10   2      230.08      257.73     15.61 o 
   7  10   2       65.73       64.59     17.11 o 
   8  10   2       70.07       57.80     14.38 o 
   9  10   2     2018.38     1943.83     52.95 o 
  10  10   2     4785.88     4807.56     66.25 o 
  11  10   2    12835.44    12416.91    171.80 o 
  12  10   2    11956.83    11788.76    167.86 o 
  13  10   2       65.64       43.16     30.75 o 
  14  10   2     1514.69     1490.88     59.25 o 
  15  10   2      508.18      503.97     45.14 o 
  16  10   2      100.78      104.09     38.11 o 
  17  10   2      799.66      737.02     53.61 o 
  18  10   2      145.23      108.81     43.47 o 
  19  10   2      201.96      209.65     47.89 o 
  20  10   2     1261.16     1223.66     69.56 o 
  21  10   2      919.67      895.95     95.08 o 
  22  10   2      744.60      808.93     81.35 o 
  23  10   2      154.47      149.30    120.42 o 
 -23  11   2        1.92      157.56    388.04 o 
 -22  11   2       28.06       81.12     89.53 o 
 -21  11   2       21.79      -55.06     84.47 o 
 -20  11   2      593.71      627.74     87.30 o 
 -19  11   2      383.53      384.32     78.61 o 
 -18  11   2       18.36      -31.50     45.68 o 
 -17  11   2      311.08      302.28     50.65 o 
 -16  11   2      404.24      358.43     51.71 o 
 -15  11   2      401.55      319.50     37.82 o 
 -14  11   2        9.32       -6.31     30.43 o 
 -13  11   2     1711.78     1815.57     61.04 o 
 -12  11   2     5997.34     5866.25    113.41 o 
 -11  11   2       49.86       46.19     28.52 o 
 -10  11   2     5341.61     4915.14     92.38 o 
  -9  11   2      104.99      100.92     27.52 o 
  -8  11   2    15971.59    15262.12    195.45 o 
  -7  11   2     8070.86     8006.01    103.61 o 
  -6  11   2      218.57      272.94     21.73 o 
  -5  11   2     2127.58     2075.31     37.94 o 
  -4  11   2      884.77      851.33     25.63 o 
  -3  11   2      820.35      869.59     20.53 o 
  -2  11   2      793.45      831.47     22.32 o 
  -1  11   2     4788.72     4932.62     51.06 o 
   0  11   2      956.05      934.86     22.93 o 
   1  11   2     3998.80     3943.86     48.95 o 
   2  11   2     7465.45     7468.04     71.50 o 
   3  11   2      321.89      325.74     16.61 o 
   4  11   2    12208.52    11893.96    110.43 o 
   5  11   2     2400.00     2449.26     38.36 o 
   6  11   2     5990.74     5909.17     78.26 o 
   7  11   2     4951.82     4822.39     70.02 o 
   8  11   2      109.44      154.92     25.19 o 
   9  11   2     1654.97     1658.87     44.35 o 
  10  11   2     1894.07     1816.62     59.34 o 
  11  11   2      255.39      270.27     35.19 o 
  12  11   2      488.51      458.80     40.09 o 
  13  11   2      127.16      131.79     36.63 o 
  14  11   2       22.61      -17.29     35.02 o 
  15  11   2       27.06       56.95     37.93 o 
  16  11   2       34.51      -34.02     37.11 o 
  17  11   2        8.83       13.27     39.57 o 
  18  11   2      148.32      193.34     48.96 o 
  19  11   2      549.27      651.66     60.04 o 
  20  11   2       17.35       42.94     76.27 o 
  21  11   2      119.65      209.35     84.27 o 
  22  11   2       41.31       81.68    106.86 o 
 -22  12   2      295.63      285.92    101.81 o 
 -21  12   2      403.81      247.89    177.13 o 
 -20  12   2     1860.97     1796.37    115.48 o 
 -19  12   2       60.57      144.91     55.25 o 
 -18  12   2      748.78      880.19     84.64 o 
 -17  12   2      134.93       89.27     48.59 o 
 -16  12   2       13.73       -4.66     42.92 o 
 -15  12   2     4788.18     4873.23     98.52 o 
 -14  12   2     5099.23     4927.13     99.01 o 
 -13  12   2       45.78       94.83     36.07 o 
 -12  12   2      204.78      197.68     50.97 o 
 -11  12   2     2286.22     2343.79     68.82 o 
 -10  12   2      561.72      624.45     41.53 o 
  -9  12   2    21875.40    21267.88    259.71 o 
  -8  12   2    13262.09    12905.48    196.01 o 
  -7  12   2     6547.23     6445.94    109.23 o 
  -6  12   2    54517.16    54152.25    490.22 o 
  -5  12   2     3929.21     4047.39     62.53 o 
  -4  12   2     4630.47     4837.84     66.11 o 
  -3  12   2     5183.20     5382.12     53.78 o 
  -2  12   2    19707.65    19929.60    159.79 o 
  -1  12   2       95.86      118.18     16.37 o 
   0  12   2    16286.29    16518.05    136.30 o 
   1  12   2       71.74       74.52     15.86 o 
   2  12   2     3103.60     3188.44     44.07 o 
   3  12   2     6085.63     6103.39     67.44 o 
   4  12   2     1215.26     1283.05     32.54 o 
   5  12   2    25440.98    25129.73    245.93 o 
   6  12   2    44804.80    43815.67    407.25 o 
   7  12   2      883.65      867.79     43.25 o 
   8  12   2    17871.51    17711.01    204.69 o 
   9  12   2       58.19       52.51     28.38 o 
  10  12   2     4840.05     4813.42     97.42 o 
  11  12   2       32.85       31.51     24.78 o 
  12  12   2     7752.21     7496.03    140.46 o 
  13  12   2      207.23      248.01     41.75 o 
  14  12   2     4865.02     4901.92    114.01 o 
  15  12   2     1854.56     1903.81     78.25 o 
  16  12   2       73.35       73.43     42.69 o 
  17  12   2     1628.51     1670.38     78.51 o 
  18  12   2     3360.21     3620.26    107.51 o 
  19  12   2       34.12       24.54     50.25 o 
  20  12   2     3016.33     3246.38    213.11 o 
  21  12   2      388.99      294.72     95.92 o 
  22  12   2      669.61      803.31    100.57 o 
 -22  13   2       71.89       32.81     98.52 o 
 -21  13   2        4.71      -93.75     93.97 o 
 -20  13   2       16.22       -2.90    103.27 o 
 -19  13   2      105.42      -15.47     85.60 o 
 -18  13   2        7.07       -3.45     48.76 o 
 -17  13   2      153.69      112.46     49.93 o 
 -16  13   2     1036.27     1089.84     70.05 o 
 -15  13   2     1327.10     1470.57    105.19 o 
 -14  13   2        8.24       10.52     35.61 o 
 -13  13   2     2882.61     2731.73     84.21 o 
 -12  13   2      341.18      326.62     39.38 o 
 -11  13   2     3536.20     3404.91     82.36 o 
 -10  13   2     3580.54     3520.13     82.15 o 
  -9  13   2      376.94      334.55     40.14 o 
  -8  13   2      192.37      183.07     33.69 o 
  -7  13   2      161.38      197.79     35.69 o 
  -6  13   2      918.89      814.72     43.67 o 
  -5  13   2       27.57       24.27     21.96 o 
  -4  13   2     5337.26     5495.76     83.02 o 
  -3  13   2     2626.79     2616.71     56.01 o 
  -2  13   2     8624.20     8704.27    121.39 o 
  -1  13   2     5320.03     5339.90     88.03 o 
   0  13   2     2105.04     2074.12     58.21 o 
   1  13   2    13928.91    13888.27    135.42 o 
   2  13   2      154.43      174.15     19.50 o 
   3  13   2     4659.16     4709.15     61.89 o 
   4  13   2     1313.81     1392.17     37.69 o 
   5  13   2     1698.34     1554.05     59.15 o 
   6  13   2     2566.96     2453.32     76.11 o 
   7  13   2       11.87       -7.16     28.97 o 
   8  13   2      450.55      385.01     36.03 o 
   9  13   2      363.15      344.62     48.84 o 
  10  13   2      371.21      320.55     41.24 o 
  11  13   2     1185.81     1209.35     51.80 o 
  12  13   2      917.60      911.37     56.87 o 
  13  13   2     1802.14     1948.66     78.55 o 
  14  13   2      243.94      231.50     47.41 o 
  15  13   2     1481.88     1372.76     84.64 o 
  16  13   2      270.28      249.15     52.26 o 
  17  13   2      271.46      338.70     54.44 o 
  18  13   2      155.82      165.13     52.80 o 
  19  13   2       57.64      136.50     60.61 o 
  20  13   2       13.18       83.93     90.45 o 
  21  13   2        2.21      -88.62     88.62 o 
 -21  14   2      110.61      221.40    103.31 o 
 -20  14   2       99.09       13.07    176.28 o 
 -19  14   2       77.90       17.40     69.23 o 
 -18  14   2       10.35      -56.21     56.21 o 
 -17  14   2       92.79       86.21     51.61 o 
 -16  14   2      240.48      262.86     54.69 o 
 -15  14   2     7522.10     7570.98    133.05 o 
 -14  14   2     8493.67     8520.01    143.97 o 
 -13  14   2      152.72      160.94     39.08 o 
 -12  14   2       61.92       80.88     36.60 o 
 -11  14   2      131.00      126.82     36.25 o 
 -10  14   2     1160.41     1204.35     61.00 o 
  -9  14   2      240.89      204.99     36.10 o 
  -8  14   2      343.05      332.50     37.09 o 
  -7  14   2     1802.57     1787.84     65.02 o 
  -6  14   2     9331.42     9273.53    129.52 o 
  -5  14   2      843.01      876.90     47.41 o 
  -4  14   2     5156.48     5279.93    133.21 o 
  -3  14   2    20437.85    20302.35    281.23 o 
  -2  14   2    15629.93    15390.09    225.40 o 
  -1  14   2     1481.00     1483.31     61.77 o 
   0  14   2    25969.76    25845.92    394.61 o 
   1  14   2      170.33      124.78     41.25 o 
   2  14   2    13657.13    13584.12    153.69 o 
   3  14   2     2502.58     2519.07     52.97 o 
   4  14   2      109.94      142.48     28.50 o 
   5  14   2     8258.03     8066.14    141.44 o 
   6  14   2    22475.67    21996.89    269.38 o 
   7  14   2     8985.67     8759.41    152.26 o 
   8  14   2      932.22      864.46     46.19 o 
   9  14   2     1335.36     1305.89     70.42 o 
  10  14   2     1339.83     1337.89     89.61 o 
  11  14   2     1336.52     1346.48     61.19 o 
  12  14   2     2141.98     2121.81     81.07 o 
  13  14   2      258.99      215.36     48.90 o 
  14  14   2    10138.53    10161.25    185.20 o 
  15  14   2     2341.58     2279.08     90.83 o 
  16  14   2        8.56      -49.14     49.14 o 
  17  14   2      377.01      265.90     55.95 o 
  18  14   2     1529.13     1574.31     82.28 o 
  19  14   2      113.54       16.69     87.87 o 
  20  14   2      137.52      137.10     96.62 o 
  21  14   2      187.18       64.15     94.16 o 
 -21  15   2      462.14      567.21    223.16 o 
 -20  15   2      295.03       66.26    137.05 o 
 -19  15   2      306.38      266.06    105.05 o 
 -18  15   2      378.10      333.14     82.08 o 
 -17  15   2      723.99      830.01     72.39 o 
 -16  15   2     2294.26     2577.09    102.96 o 
 -15  15   2      256.10      302.30     47.73 o 
 -14  15   2       86.74       94.84     41.59 o 
 -13  15   2      411.00      381.40     46.90 o 
 -12  15   2      802.68      776.14     52.90 o 
 -11  15   2       61.89       14.55     24.29 o 
 -10  15   2       40.68       18.87     34.58 o 
  -9  15   2     4588.30     4305.83     96.96 o 
  -8  15   2     1303.20     1432.02     68.31 o 
  -7  15   2     3047.99     3108.78     92.57 o 
  -6  15   2      639.70      679.73     50.65 o 
  -5  15   2     3488.55     3411.32    122.54 o 
  -4  15   2     2244.11     2177.46     77.05 o 
  -3  15   2        0.19      -32.34     32.34 o 
  -2  15   2     2933.07     2982.99     73.83 o 
  -1  15   2      389.70      275.32     77.09 o 
   0  15   2      614.40      720.15     73.86 o 
   1  15   2       67.86       46.75     51.44 o 
   2  15   2      196.51      159.66     56.85 o 
   3  15   2      302.50      263.92     40.37 o 
   4  15   2      134.23      123.36     30.79 o 
   5  15   2       27.18       23.18     28.91 o 
   6  15   2       30.31       14.30     31.10 o 
   7  15   2     1884.40     1892.87     65.07 o 
   8  15   2      266.17      233.98     41.82 o 
   9  15   2      894.72      878.52     57.46 o 
  10  15   2       77.53       64.21     34.75 o 
  11  15   2      366.10      334.80     39.46 o 
  12  15   2       72.76      107.98     53.37 o 
  13  15   2        2.50      -21.34     45.29 o 
  14  15   2        4.16       14.06     47.46 o 
  15  15   2        4.70      -30.86     46.23 o 
  16  15   2      236.66      135.40     69.38 o 
  17  15   2       51.48       21.05     51.09 o 
  18  15   2      342.68      249.36    101.97 o 
  19  15   2       17.59      -92.61     92.61 o 
  20  15   2      166.67      130.11    104.98 o 
 -20  16   2      134.66      160.83    108.05 o 
 -19  16   2      212.90      241.82    112.85 o 
 -18  16   2      362.42      590.93    118.05 o 
 -17  16   2        3.11      -50.57     97.57 o 
 -16  16   2      657.84      664.81     80.92 o 
 -15  16   2      497.19      494.10     67.36 o 
 -14  16   2        0.24      -43.33     43.33 o 
 -13  16   2      472.85      385.65     53.56 o 
 -12  16   2      193.13      203.78     48.20 o 
 -11  16   2      133.42      106.35     45.45 o 
 -10  16   2     3811.84     3825.16    106.17 o 
  -9  16   2     3232.66     3177.17     96.02 o 
  -8  16   2      510.85      535.60     52.77 o 
  -7  16   2      193.48      128.19     43.25 o 
  -6  16   2      258.13      250.50     46.87 o 
  -5  16   2     3113.43     3107.51    105.10 o 
  -4  16   2     3302.82     3210.52    106.05 o 
  -3  16   2      123.23      182.70     49.46 o 
  -2  16   2      764.57      702.03     62.14 o 
  -1  16   2     1083.94     1147.65     95.69 o 
   0  16   2      108.11       38.56     59.25 o 
   1  16   2     3365.71     3244.48    278.44 o 
   2  16   2     4034.04     3911.75    149.30 o 
   3  16   2      234.68      256.51     52.38 o 
   4  16   2      403.38      475.16     54.34 o 
   5  16   2     1427.60     1512.56     68.92 o 
   6  16   2      990.36      969.08     64.02 o 
   7  16   2      501.66      463.69     60.35 o 
   8  16   2      459.30      502.28     52.80 o 
   9  16   2     1392.68     1461.25     92.68 o 
  10  16   2     2570.95     2630.02     78.86 o 
  11  16   2      640.83      606.42     61.42 o 
  12  16   2      170.77       95.31     35.55 o 
  13  16   2       17.49       29.89     46.95 o 
  14  16   2        7.10       27.88     50.16 o 
  15  16   2      182.90      168.89     54.88 o 
  16  16   2     1044.22     1199.59     83.42 o 
  17  16   2      400.11      384.42     85.18 o 
  18  16   2        4.60      -62.05     96.88 o 
  19  16   2      145.37      213.76    106.95 o 
 -19  17   2       21.76      -65.11    114.38 o 
 -18  17   2      228.27      361.81    112.82 o 
 -17  17   2       36.33       80.87    105.73 o 
 -16  17   2      479.39      617.27    147.89 o 
 -15  17   2       19.37       -0.04     61.98 o 
 -14  17   2      302.35      299.46     55.18 o 
 -13  17   2      200.61       96.64     49.81 o 
 -12  17   2     1437.78     1410.78     74.79 o 
 -11  17   2       96.66       70.69     48.47 o 
 -10  17   2      553.42      574.23     59.53 o 
  -9  17   2      201.49      174.23     47.37 o 
  -8  17   2     2015.09     2139.16     85.87 o 
  -7  17   2      432.93      406.69     59.00 o 
  -6  17   2      574.05      444.11     65.01 o 
  -5  17   2       62.68       53.76     54.26 o 
  -4  17   2     1948.98     1988.61    109.51 o 
  -3  17   2      589.54      651.08     76.76 o 
  -2  17   2      813.13      785.27     85.64 o 
  -1  17   2       25.85      -25.36     63.12 o 
   0  17   2     1964.75     1861.66    119.43 o 
   1  17   2      558.09      516.59     79.23 o 
   2  17   2      184.69      214.82     71.72 o 
   3  17   2      176.80      186.71     71.24 o 
   4  17   2      538.75      612.49     71.42 o 
   5  17   2      791.05      782.28     64.96 o 
   6  17   2      260.18      225.71     47.26 o 
   7  17   2      406.47      376.64     59.77 o 
   8  17   2        6.50      -49.29     49.29 o 
   9  17   2      305.29      353.81     63.68 o 
  10  17   2       17.10       16.55     44.88 o 
  11  17   2      538.77      582.30     54.35 o 
  12  17   2        0.46       -9.90     37.94 o 
  13  17   2       30.12      -48.42     48.42 o 
  14  17   2        4.55      -49.48     49.48 o 
  15  17   2       89.71       72.11     58.29 o 
  16  17   2        2.71      -14.93     78.91 o 
  17  17   2      134.94      178.54    108.17 o 
  18  17   2       10.69       38.11    104.86 o 
  19  17   2      167.81      213.39    218.00 o 
 -18  18   2      873.60     1078.02    142.69 o 
 -17  18   2        4.13       78.59    103.40 o 
 -16  18   2      623.44      794.29    127.08 o 
 -15  18   2       87.24      118.61    100.49 o 
 -14  18   2      660.22      678.25     64.60 o 
 -13  18   2       81.97       21.39     52.52 o 
 -12  18   2       55.34       45.60     51.57 o 
 -11  18   2     1828.61     2074.22     91.68 o 
 -10  18   2     8473.16     8308.23    169.58 o 
  -9  18   2     1534.19     1470.15    120.68 o 
  -8  18   2       63.57       69.39     53.22 o 
  -7  18   2     2683.11     2611.06    125.71 o 
  -6  18   2     3599.73     3481.69    145.76 o 
  -5  18   2     2070.90     1931.80    132.87 o 
  -4  18   2     4307.53     4209.90    164.01 o 
  -3  18   2      561.72      413.20    114.16 o 
  -2  18   2     9246.13     9241.95    347.26 o 
  -1  18   2     1943.53     1961.66    121.86 o 
   0  18   2      155.90       42.21    112.63 o 
   1  18   2    10196.93    10454.63    272.17 o 
   2  18   2    16286.28    16662.83    369.90 o 
   3  18   2      253.10      220.12     77.34 o 
   4  18   2     3287.90     3011.43    197.10 o 
   5  18   2       97.39       14.61     76.19 o 
   6  18   2     2475.46     2435.44    127.78 o 
   7  18   2        8.21        9.12     33.54 o 
   8  18   2     1165.12     1242.30     86.33 o 
   9  18   2     3316.71     3336.87    143.93 o 
  10  18   2     7976.19     7888.18    173.83 o 
  11  18   2     2304.04     2349.82     89.16 o 
  12  18   2        3.99      -41.66     41.66 o 
  13  18   2       61.81       47.87     59.07 o 
  14  18   2     2224.63     2186.49    112.08 o 
  15  18   2       18.47      115.89     99.26 o 
  16  18   2     1541.03     1601.66    169.46 o 
  17  18   2       10.21      -99.91     99.91 o 
  18  18   2      802.70      837.23    132.28 o 
 -17  19   2      206.55      246.02    120.29 o 
 -16  19   2       17.16      -28.63    106.98 o 
 -15  19   2       98.34       26.26    102.70 o 
 -14  19   2      274.44      277.00    109.92 o 
 -13  19   2      306.18      244.16     59.10 o 
 -12  19   2       12.47       -0.66     53.19 o 
 -11  19   2      111.03      107.27     55.93 o 
 -10  19   2      254.00      264.59     66.01 o 
  -9  19   2     1603.74     1599.35     96.22 o 
  -8  19   2      209.51       73.48     59.88 o 
  -7  19   2     1672.24     1697.95    112.01 o 
  -6  19   2      481.43      588.77     84.23 o 
  -5  19   2     1152.39     1127.66    218.21 o 
  -4  19   2       26.12      -13.22     63.88 o 
  -3  19   2      238.74      291.91    108.56 o 
  -2  19   2      113.09       56.00    103.89 o 
  -1  19   2      833.25      688.83    135.81 o 
   0  19   2      338.22      303.85    111.14 o 
   1  19   2      373.85      630.15    135.25 o 
   2  19   2      884.13     1033.53    155.05 o 
   5  19   2     1521.90     1561.29    147.78 o 
   6  19   2       24.28      -27.24     79.50 o 
   7  19   2     1932.37     1724.87    151.84 o 
   8  19   2       92.51       76.53     56.84 o 
   9  19   2     1006.12     1187.02     75.85 o 
  10  19   2      181.31      127.74     55.61 o 
  11  19   2      487.19      618.53     62.15 o 
  12  19   2      167.58      165.90     83.30 o 
  13  19   2      239.33      213.37     68.15 o 
  14  19   2      123.25       81.03    102.81 o 
  15  19   2      205.43      212.22    108.81 o 
  16  19   2      121.90      -47.23    103.21 o 
  17  19   2      110.01      117.62    162.47 o 
 -16  20   2      169.86      265.94    139.30 o 
 -15  20   2       70.02      101.86     63.57 o 
 -14  20   2      204.50      189.72    108.87 o 
 -13  20   2      476.18      656.41    116.82 o 
 -12  20   2       17.85       76.14     55.78 o 
 -11  20   2     2484.53     2684.33    120.89 o 
 -10  20   2     2200.10     2148.37    113.45 o 
  -9  20   2       14.42      -17.79     66.63 o 
  -8  20   2       34.18       34.09     65.36 o 
  -7  20   2      625.70      543.47    141.81 o 
  -6  20   2      941.61      968.75     97.09 o 
  -5  20   2     1424.78     1409.21    108.69 o 
  -4  20   2     6023.26     6209.35    296.27 o 
  -3  20   2       30.28      106.28    110.95 o 
  -2  20   2     1696.62     1652.45    176.86 o 
  -1  20   2      436.31      583.92    137.81 o 
   0  20   2      257.10      367.91    131.33 o 
   1  20   2     2992.14     2885.37    232.96 o 
   2  20   2     3723.86     4081.32    268.13 o 
   6  20   2      238.27      155.53     96.99 o 
   7  20   2     1780.49     1710.47    111.76 o 
   8  20   2     2104.79     1860.65    114.59 o 
   9  20   2       77.80       69.52    109.34 o 
  10  20   2     5307.85     5215.22    148.28 o 
  11  20   2     1583.90     1592.97     81.45 o 
  12  20   2       81.32      -20.30     56.72 o 
  13  20   2       37.31      -51.68     99.81 o 
  14  20   2      197.95      105.18    107.86 o 
  15  20   2       81.52       32.23    108.12 o 
  16  20   2      501.97      665.23    135.21 o 
 -15  21   2      259.06      261.72     73.59 o 
 -14  21   2       12.19       -4.64     67.81 o 
 -13  21   2     1219.76      871.73    138.06 o 
 -12  21   2      576.15      800.81    114.97 o 
 -11  21   2      656.69      683.25    105.50 o 
 -10  21   2      358.55      348.17     84.65 o 
  -9  21   2      485.55      571.62     91.01 o 
  -8  21   2     1646.79     1554.84    115.75 o 
  -7  21   2       55.10      202.65     77.76 o 
  -6  21   2       37.30      101.39     74.56 o 
  -5  21   2      184.42      110.72    117.80 o 
  -4  21   2        1.19       71.77    149.61 o 
  -3  21   2      100.85       21.72     84.83 o 
  -2  21   2      333.23      252.77    125.07 o 
  -1  21   2     1344.63     1758.08    187.00 o 
   0  21   2       90.17        6.05    121.95 o 
   1  21   2     1091.06     1069.99    163.26 o 
   2  21   2      173.16      191.66    140.41 o 
   6  21   2      164.15      -75.12    102.45 o 
   7  21   2      106.70       58.84     69.38 o 
   8  21   2       11.02      102.26     70.03 o 
   9  21   2       19.58      -11.94     64.01 o 
  10  21   2       86.63       31.27     65.86 o 
  11  21   2       43.66      118.68     87.61 o 
  12  21   2      229.39      221.91     64.43 o 
  13  21   2      156.10      197.13    111.00 o 
  14  21   2      106.71       -2.99    193.97 o 
  15  21   2      163.48      337.28    211.81 o 
 -14  22   2      370.64      384.14     79.97 o 
 -11  22   2       15.05     -109.92    109.92 o 
 -10  22   2       28.92      166.81    116.83 o 
  -9  22   2      258.12      268.57     82.84 o 
  -8  22   2      365.58      288.01     87.18 o 
  -7  22   2      193.08      192.48    122.56 o 
  -6  22   2     3015.18     2711.20    225.63 o 
  -5  22   2     2451.49     2326.27    209.17 o 
  -4  22   2      788.51      862.95    116.03 o 
  -3  22   2       86.53      180.74     93.36 o 
  -2  22   2      463.48      535.42    105.35 o 
  -1  22   2      500.11      809.25    145.15 o 
   0  22   2       43.72       31.04    118.86 o 
   1  22   2      215.26      268.74    187.91 o 
   2  22   2      103.68      124.81     90.73 o 
   3  22   2       26.21       71.09    113.62 o 
   4  22   2     1204.68     1166.04    158.07 o 
   5  22   2     3300.50     3353.61    232.08 o 
   6  22   2     3289.25     3544.62    228.66 o 
   7  22   2      715.76     1035.77    142.32 o 
   8  22   2       16.67       16.67    129.57 o 
   9  22   2       50.31       29.01     98.32 o 
  10  22   2        6.21       61.00     94.65 o 
  11  22   2       16.48       11.40     74.73 o 
  12  22   2        4.68      -16.53     67.23 o 
  13  22   2        9.11      -36.06    141.54 o 
  -9  23   2        0.84     -123.19    123.19 o 
  -8  23   2       28.25      148.88    130.40 o 
  -7  23   2      111.33      268.57    130.60 o 
  -6  23   2      697.69      748.05    159.23 o 
  -5  23   2       56.93      -25.48    129.53 o 
  -4  23   2      952.91      852.78    120.89 o 
  -3  23   2        0.20      -76.87     86.11 o 
  -2  23   2      903.75      937.04    123.73 o 
  -1  23   2      967.15     1260.16    131.18 o 
   0  23   2      547.46      675.05    253.19 o 
   1  23   2     1445.97     1290.67    134.99 o 
   2  23   2       16.95     -114.25    114.25 o 
   3  23   2      267.83      367.86    133.42 o 
   4  23   2       12.58      -54.34    115.64 o 
   5  23   2       25.67     -108.35    108.35 o 
   6  23   2       39.98      -50.34    109.41 o 
   7  23   2       94.15       81.84    116.29 o 
   8  23   2       13.43       73.36    102.84 o 
   9  23   2        2.99      -99.19     99.19 o 
  10  23   2      218.84      118.58    102.22 o 
  11  23   2       77.29      178.50     99.56 o 
  12  23   2       18.14      -74.59     74.59 o 
  -8  24   2      148.82      -55.85    130.76 o 
  -7  24   2      101.76       77.28    137.68 o 
  -6  24   2      926.67      755.27    165.77 o 
  -5  24   2      205.97      193.19    146.79 o 
  -4  24   2       20.68       18.80    133.81 o 
  -3  24   2     2276.64     2571.28    172.65 o 
  -2  24   2     1791.25     2244.64    175.76 o 
  -1  24   2      579.51      273.75    173.91 o 
   0  24   2     3118.85     3453.14    254.59 o 
   1  24   2      184.97      201.31    233.70 o 
   2  24   2     1466.48     1455.05    183.48 o 
   3  24   2      264.64      623.36    159.61 o 
   4  24   2      441.99      356.89    143.17 o 
   5  24   2      479.55      655.83    141.18 o 
   6  24   2     2333.62     2102.19    190.16 o 
   7  24   2      349.10      195.56    119.22 o 
   8  24   2        5.74       15.71    109.26 o 
   9  24   2        7.17      -97.45     97.45 o 
  10  24   2      183.63      214.14    112.58 o 
  -5  25   2     1377.16     1408.86    202.40 o 
  -4  25   2       43.02      231.56    166.41 o 
  -3  25   2      277.17      624.95    154.27 o 
  -2  25   2        1.57      -65.47    108.88 o 
  -1  25   2      140.98      239.83    144.50 o 
   0  25   2        1.44      -94.59     94.59 o 
   1  25   2       21.64      180.36    107.85 o 
   2  25   2       83.53     -118.21    118.21 o 
   3  25   2      303.26       88.72    140.62 o 
   4  25   2      155.24      248.82    136.91 o 
   5  25   2      449.58      497.98    145.80 o 
   6  25   2      229.59      361.34    131.95 o 
   7  25   2      585.60     1036.48    156.29 o 
  -3  26   2       15.53      201.01    148.90 o 
  -2  26   2      175.71       45.50    146.44 o 
  -1  26   2      327.88      421.22    154.71 o 
   0  26   2     1079.81     1026.07    184.07 o 
   1  26   2      177.39      -68.11    126.82 o 
   2  26   2       75.65     -126.52    126.52 o 
   3  26   2      478.52      544.71    156.32 o 
 -25   1   3       52.03      -42.95     97.05 o 
 -24   1   3       78.55       47.13     78.98 o 
 -23   1   3      238.75      251.91     79.70 o 
 -22   1   3     2586.80     2641.64     90.68 o 
 -21   1   3     2289.05     2303.97     64.69 o 
 -20   1   3       43.54      -27.54     30.56 o 
 -19   1   3        8.78       17.04     33.39 o 
 -18   1   3      228.17      162.33     41.34 o 
 -17   1   3       19.81      -10.17     24.26 o 
 -16   1   3     4271.10     4166.58     67.29 o 
 -15   1   3     4656.03     4498.41     68.67 o 
 -14   1   3     9371.57     8966.26    102.79 o 
 -13   1   3    15003.77    14611.71    131.04 o 
 -12   1   3     2142.84     2122.13     30.42 o 
 -11   1   3     1186.80     1201.91     22.66 o 
 -10   1   3    17678.83    17445.89    118.08 o 
  -9   1   3    12789.60    12382.86     87.41 o 
  -8   1   3    13902.55    13457.19     94.35 o 
  -7   1   3    30144.64    28824.86    182.24 o 
  -6   1   3    15180.42    15625.56    116.27 o 
  -5   1   3    43390.75    43644.27    273.94 o 
  -4   1   3     6562.93     6988.89     51.03 o 
  -3   1   3    14249.11    15179.08    108.61 o 
  -2   1   3    37007.56    38037.00    287.50 o 
  -1   1   3   203024.64   181640.67   1603.80 o 
   0   1   3     2277.21     2561.85     40.98 o 
   1   1   3    95109.59    93498.18   1214.18 o 
   2   1   3     9328.25     9837.85    119.90 o 
   3   1   3     2410.22     2505.18     38.39 o 
   4   1   3    18260.56    18676.07    180.55 o 
   5   1   3    83004.88    81131.50    731.81 o 
   6   1   3     3264.63     3302.33     43.97 o 
   7   1   3    83088.14    79615.33    697.57 o 
   8   1   3    13296.04    13268.98    108.59 o 
   9   1   3      135.00      111.60     13.35 o 
  10   1   3    10667.35    10471.43     97.93 o 
  11   1   3    10020.27     9988.78     98.00 o 
  12   1   3     3550.52     3412.34     72.80 o 
  13   1   3    26507.23    26742.62    263.54 o 
  14   1   3     2064.65     2155.59     52.33 o 
  15   1   3     6046.87     5776.18     90.09 o 
  16   1   3       48.00       28.89     22.15 o 
  17   1   3     3567.65     3533.48     66.29 o 
  18   1   3      507.86      555.61     36.81 o 
  19   1   3     5325.48     5450.76     91.43 o 
  20   1   3      431.44      500.64     77.71 o 
  21   1   3     1225.86     1416.14     62.93 o 
  22   1   3      397.05      440.69     51.63 o 
  23   1   3      133.73      123.29     81.14 o 
  24   1   3      403.50      403.32     96.09 o 
 -25   2   3      221.38      193.95     86.40 o 
 -24   2   3       99.96      116.24     81.15 o 
 -23   2   3       20.84       -6.19     75.76 o 
 -22   2   3     1930.76     2026.92    154.70 o 
 -21   2   3      321.40      301.08     39.36 o 
 -20   2   3      385.74      412.48     40.39 o 
 -19   2   3      171.20      131.04     27.60 o 
 -18   2   3     3163.63     3262.82     62.82 o 
 -17   2   3     7837.58     7761.38     99.41 o 
 -16   2   3      950.67      886.99     35.64 o 
 -15   2   3     2458.39     2361.11     50.24 o 
 -14   2   3     3884.18     3546.13     57.18 o 
 -13   2   3    10319.63     9981.00    107.38 o 
 -12   2   3     3942.01     3855.26     44.68 o 
 -11   2   3       44.64       44.97     10.71 o 
 -10   2   3     4678.65     4706.45     44.49 o 
  -9   2   3    16628.05    15768.87    107.31 o 
  -8   2   3     1453.99     1647.29     24.40 o 
  -7   2   3      339.43      348.99     11.39 o 
  -6   2   3    31363.35    30948.28    236.74 o 
  -5   2   3     9779.67     9505.85     74.46 o 
  -4   2   3    69739.41    70245.23    472.12 o 
  -3   2   3    13738.23    14390.83    109.23 o 
  -2   2   3      492.67      486.66     11.48 o 
  -1   2   3    70995.45    72160.59    627.72 o 
   0   2   3     3197.66     3256.82     36.52 o 
   1   2   3     6390.72     6847.31     86.96 o 
   2   2   3     7731.94     8026.53     91.11 o 
   3   2   3    22438.16    22359.36    235.00 o 
   4   2   3    82183.95    82154.50    739.58 o 
   5   2   3      381.47      395.54     15.77 o 
   6   2   3    16898.37    17393.41    144.86 o 
   7   2   3    17453.22    17301.48    146.62 o 
   8   2   3      459.85      548.05     17.43 o 
   9   2   3     5311.57     5330.68     54.78 o 
  10   2   3     5042.00     5015.46     50.72 o 
  11   2   3    15214.90    15284.55    122.92 o 
  12   2   3     3276.67     3168.44     52.18 o 
  13   2   3       10.96       23.14     22.59 o 
  14   2   3     2171.55     2203.05     54.28 o 
  15   2   3      888.33      919.75     42.29 o 
  16   2   3     1269.31     1318.85     50.14 o 
  17   2   3     3471.11     3376.89     64.62 o 
  18   2   3      296.56      300.06     33.14 o 
  19   2   3      127.09      117.88     33.81 o 
  20   2   3      338.21      329.19     44.24 o 
  21   2   3      315.98      410.24     52.11 o 
  22   2   3      605.16      550.92     54.49 o 
  23   2   3       60.62      -25.85     80.63 o 
  24   2   3       26.51      -83.35     83.35 o 
 -25   3   3      237.18      469.59    126.75 o 
 -24   3   3      187.17       88.14     97.18 o 
 -23   3   3      225.13      373.26    102.52 o 
 -22   3   3      366.85      405.64     42.95 o 
 -21   3   3      766.10      701.08     48.72 o 
 -20   3   3        3.09      -16.82     41.13 o 
 -19   3   3     1505.07     1396.10     57.38 o 
 -18   3   3     2322.13     2075.38     52.76 o 
 -17   3   3     2640.94     2601.33     55.87 o 
 -16   3   3     1780.22     1669.25     45.94 o 
 -15   3   3       45.47       61.88     23.83 o 
 -14   3   3      716.14      700.73     29.53 o 
 -13   3   3      104.08       81.25     18.74 o 
 -12   3   3      952.56      896.21     23.66 o 
 -11   3   3     5715.27     5819.77     53.16 o 
 -10   3   3     6785.21     6881.25     58.11 o 
  -9   3   3     5342.85     5550.44     50.06 o 
  -8   3   3    16045.78    15777.63    109.30 o 
  -7   3   3    22026.16    21862.34    143.38 o 
  -6   3   3    26060.93    26984.12    185.55 o 
  -5   3   3        4.25       28.13      9.62 o 
  -4   3   3     3057.59     3207.38     29.72 o 
  -3   3   3    14666.08    15212.79    133.36 o 
  -2   3   3     9120.50     9628.76     91.53 o 
  -1   3   3      163.61      210.64     10.45 o 
   0   3   3      144.48      151.46      8.18 o 
   1   3   3    51417.72    53495.06    492.31 o 
   2   3   3    12164.29    12395.12    153.33 o 
   3   3   3    19723.88    20334.91    243.50 o 
   4   3   3    59315.69    59506.89    542.60 o 
   5   3   3    25030.56    25528.57    215.37 o 
   6   3   3     1513.52     1547.34     29.59 o 
   7   3   3    24603.23    23761.59    196.78 o 
   8   3   3    20959.71    20830.77    169.54 o 
   9   3   3      115.52       73.84     12.85 o 
  10   3   3      102.76       86.19     12.37 o 
  11   3   3      239.60      253.14     19.45 o 
  12   3   3     1069.69     1054.67     35.58 o 
  13   3   3     2548.04     2503.48     45.67 o 
  14   3   3     3170.37     3148.64     51.33 o 
  15   3   3     4673.74     4768.30     97.33 o 
  16   3   3       24.23       26.71     19.10 o 
  17   3   3      649.00      638.29     35.20 o 
  18   3   3     2072.70     1998.55     59.07 o 
  19   3   3     1336.05     1394.59     57.98 o 
  20   3   3       41.18      -44.17     50.35 o 
  21   3   3       56.50       51.08     42.42 o 
  22   3   3        8.80      -61.86     61.86 o 
  23   3   3       63.61      -85.38     85.38 o 
  24   3   3       34.70       88.90    130.03 o 
 -25   4   3      333.20      440.09    148.27 o 
 -24   4   3      313.73      387.01     91.13 o 
 -23   4   3      562.19      546.15     54.32 o 
 -22   4   3      243.06      237.14     42.38 o 
 -21   4   3     1565.28     1645.95     74.58 o 
 -20   4   3      211.50      185.48     39.13 o 
 -19   4   3      181.06      172.45     36.78 o 
 -18   4   3      331.86      303.26     29.48 o 
 -17   4   3      259.76      259.08     30.78 o 
 -16   4   3     1638.75     1710.99     51.14 o 
 -15   4   3      354.50      396.48     33.29 o 
 -14   4   3     6826.83     6572.21     87.79 o 
 -13   4   3     7166.26     7141.65     85.17 o 
 -12   4   3     2891.40     2785.89     45.04 o 
 -11   4   3     2130.06     2079.08     31.03 o 
 -10   4   3     9553.91     9451.53     73.72 o 
  -9   4   3    32397.37    31112.73    209.44 o 
  -8   4   3     1425.18     1446.82     22.77 o 
  -7   4   3    27499.87    27301.32    189.67 o 
  -6   4   3     1033.94     1092.86     20.52 o 
  -5   4   3       12.75       28.70      7.57 o 
  -4   4   3    17171.69    18102.47    125.80 o 
  -3   4   3      231.21      240.31      9.22 o 
  -2   4   3       37.47       66.98      7.66 o 
  -1   4   3     9434.05    10025.97    121.42 o 
   0   4   3    19003.86    19996.58    176.45 o 
   1   4   3     1241.26     1421.76     23.81 o 
   2   4   3     8833.84     9306.88    122.10 o 
   3   4   3   101337.80   101815.62   1471.08 o 
   4   4   3    12626.06    13116.31    170.38 o 
   5   4   3     6348.74     5916.87     65.09 o 
   6   4   3     4870.56     5284.77     59.09 o 
   7   4   3    18802.90    19551.37    157.42 o 
   8   4   3     4874.31     4592.15     50.80 o 
   9   4   3      433.42      420.99     18.26 o 
  10   4   3        3.26       -4.94     12.65 o 
  11   4   3       38.69       26.44     14.14 o 
  12   4   3      150.84      131.88     21.65 o 
  13   4   3      542.49      560.68     29.61 o 
  14   4   3      988.28      950.33     37.83 o 
  15   4   3       80.88       66.29     25.51 o 
  16   4   3       90.37      101.47     25.63 o 
  17   4   3       43.28       46.19     26.54 o 
  18   4   3      399.61      345.02     36.92 o 
  19   4   3      206.03      174.47     36.69 o 
  20   4   3      249.29      157.84     41.21 o 
  21   4   3       71.69       41.53     50.78 o 
  22   4   3        3.58        7.74     50.69 o 
  23   4   3       15.95       26.67     82.77 o 
  24   4   3      126.51       31.99     96.04 o 
 -25   5   3      175.15      101.54     86.61 o 
 -24   5   3      188.60      171.58     87.16 o 
 -23   5   3      274.86      212.15     56.22 o 
 -22   5   3      142.29      143.00     42.76 o 
 -21   5   3      332.10      290.62     58.86 o 
 -20   5   3       35.84      -14.51     35.58 o 
 -19   5   3      285.43      205.56     38.69 o 
 -18   5   3     3153.84     3007.30     82.53 o 
 -17   5   3     9134.27     8934.75    122.06 o 
 -16   5   3     5177.34     5143.55     96.08 o 
 -15   5   3      342.59      281.83     29.13 o 
 -14   5   3     1802.98     1795.14     50.66 o 
 -13   5   3      642.64      628.29     28.34 o 
 -12   5   3     7571.81     7575.31     87.38 o 
 -11   5   3     1434.02     1511.59     27.49 o 
 -10   5   3    14306.43    14244.96    105.70 o 
  -9   5   3    15827.68    14840.27    107.50 o 
  -8   5   3       23.25       46.52     10.23 o 
  -7   5   3      647.29      681.56     18.01 o 
  -6   5   3    74984.55    73066.67    526.82 o 
  -5   5   3    96054.26    94673.49    643.62 o 
  -4   5   3     6904.77     7469.38     64.65 o 
  -3   5   3    43261.38    42901.57    354.70 o 
  -2   5   3    34111.11    35338.87    271.13 o 
  -1   5   3      767.00      775.32     15.82 o 
   0   5   3     7262.43     7679.04     77.15 o 
   1   5   3      801.72      878.38     16.92 o 
   2   5   3    53293.14    53970.07    458.47 o 
   3   5   3    93861.09    92568.87    923.55 o 
   4   5   3      409.78      495.81     18.09 o 
   5   5   3    12378.58    12110.19    107.64 o 
   6   5   3    14892.68    14582.36    130.24 o 
   7   5   3    55301.66    55131.40    406.09 o 
   8   5   3     6354.57     6390.20     68.34 o 
   9   5   3    62099.14    60737.41    430.72 o 
  10   5   3     3170.56     3209.38     43.97 o 
  11   5   3     8255.79     8372.77     87.79 o 
  12   5   3     3882.06     3736.78     64.19 o 
  13   5   3       22.20       40.09     22.39 o 
  14   5   3     1727.52     1653.05     48.54 o 
  15   5   3     5325.82     5267.32    106.56 o 
  16   5   3      172.74       80.92     37.83 o 
  17   5   3     3718.12     3781.65     93.62 o 
  18   5   3      470.91      455.38     41.55 o 
  19   5   3      247.80      235.05     38.53 o 
  20   5   3      945.06      839.38     79.34 o 
  21   5   3     2164.90     2470.89     83.62 o 
  22   5   3        4.61        0.23     98.34 o 
  23   5   3     2474.17     2980.15    217.32 o 
  24   5   3      375.77      509.93    103.73 o 
 -24   6   3        5.47      -49.05     49.05 o 
 -23   6   3        0.64      -51.62     51.62 o 
 -22   6   3        0.56       -4.95     40.01 o 
 -21   6   3      173.40      150.03     70.68 o 
 -20   6   3     1057.21     1005.08     55.46 o 
 -19   6   3      433.11      397.69     46.87 o 
 -18   6   3       22.86        5.31     35.98 o 
 -17   6   3      319.46      302.96     31.49 o 
 -16   6   3      228.94      247.91     31.43 o 
 -15   6   3     4081.19     3881.90     73.77 o 
 -14   6   3     4739.12     4580.06     78.77 o 
 -13   6   3      128.42      213.49     25.08 o 
 -12   6   3        3.35       34.70     19.03 o 
 -11   6   3       97.84       87.73     17.47 o 
 -10   6   3     6646.59     6536.37     62.27 o 
  -9   6   3    12053.30    12034.42     98.92 o 
  -8   6   3     4525.15     4679.68     51.70 o 
  -7   6   3     5473.49     5430.97     55.79 o 
  -6   6   3      181.90      283.57     15.03 o 
  -5   6   3      549.43      504.27     16.69 o 
  -4   6   3     4825.47     4670.10     41.22 o 
  -3   6   3    22646.25    22671.52    171.96 o 
  -2   6   3     7231.09     7376.37     69.42 o 
  -1   6   3      185.24      146.95     10.26 o 
   0   6   3     1601.00     1671.93     23.32 o 
   1   6   3    48579.73    49463.52    424.45 o 
   2   6   3    25951.01    26733.39    220.94 o 
   3   6   3     4183.05     4028.34     45.80 o 
   4   6   3     3261.70     3584.79     40.14 o 
   5   6   3       57.39       49.17     10.90 o 
   6   6   3     3928.73     4020.59     49.15 o 
   7   6   3    11490.35    11657.67    112.76 o 
   8   6   3    12197.11    11981.60    117.30 o 
   9   6   3    12516.70    11924.63    106.75 o 
  10   6   3      298.29      384.21     35.09 o 
  11   6   3       27.21       28.82     18.19 o 
  12   6   3     3158.93     2989.33     69.84 o 
  13   6   3     3921.54     3963.07     95.08 o 
  14   6   3     9369.33     9042.31    138.99 o 
  15   6   3      291.35      385.50     39.61 o 
  16   6   3       99.96      154.69     38.62 o 
  17   6   3       72.85      117.24     28.26 o 
  18   6   3      220.89      268.62     31.45 o 
  19   6   3     1315.59     1401.73     67.26 o 
  20   6   3      232.41      182.77     44.14 o 
  21   6   3       15.43       27.73     42.63 o 
  22   6   3      116.70      172.81     58.61 o 
  23   6   3       50.98       33.41     87.14 o 
  24   6   3       39.67      213.91    247.34 o 
 -24   7   3       36.80      -47.23     60.71 o 
 -23   7   3      244.49      131.65     66.63 o 
 -22   7   3      635.72      610.84     69.63 o 
 -21   7   3      564.19      557.54     51.36 o 
 -20   7   3      547.14      562.27     53.83 o 
 -19   7   3       15.50       27.95     39.91 o 
 -18   7   3     5031.67     4890.83    107.28 o 
 -17   7   3     1122.26     1079.84     43.84 o 
 -16   7   3      971.32      874.99     42.55 o 
 -15   7   3     1815.34     1685.61     52.64 o 
 -14   7   3      694.27      655.48     35.73 o 
 -13   7   3     1926.46     1791.71     51.43 o 
 -12   7   3    12231.55    11751.11    130.47 o 
 -11   7   3    24007.42    23847.28    335.10 o 
 -10   7   3      100.87      123.93     16.92 o 
  -9   7   3     3309.37     3419.70     45.03 o 
  -8   7   3     1547.80     1391.75     28.21 o 
  -7   7   3     2549.27     2550.65     36.41 o 
  -6   7   3    30897.78    30645.31    249.61 o 
  -5   7   3    15046.32    14661.74    138.94 o 
  -4   7   3    34222.82    33916.38    222.39 o 
  -3   7   3    24484.85    24386.86    164.11 o 
  -2   7   3     1657.74     1715.65     26.30 o 
  -1   7   3       73.29       50.97     10.60 o 
   0   7   3    50595.18    50732.59    654.71 o 
   1   7   3    56323.59    55483.43    535.81 o 
   2   7   3     3207.99     2985.96     48.25 o 
   3   7   3   116498.61   113225.03    769.47 o 
   4   7   3     1666.43     1599.58     27.43 o 
   5   7   3    13059.09    12956.66    103.71 o 
   6   7   3      269.59      315.26     16.69 o 
   7   7   3     2543.66     2690.11     53.38 o 
   8   7   3     3217.39     3064.59     49.34 o 
   9   7   3    15675.87    15731.21    149.91 o 
  10   7   3       80.34       88.72     21.71 o 
  11   7   3    10934.18    10707.18    172.21 o 
  12   7   3      598.29      492.89     40.79 o 
  13   7   3     3034.98     3109.97     77.57 o 
  14   7   3     4047.62     3819.61    109.72 o 
  15   7   3    12360.64    12343.43    180.22 o 
  16   7   3       50.95       35.70     38.16 o 
  17   7   3    10675.83    11008.88    147.04 o 
  18   7   3     3847.20     4137.79     87.02 o 
  19   7   3      577.56      655.21     43.84 o 
  20   7   3      178.74      140.28     49.25 o 
  21   7   3      611.44      664.76     60.36 o 
  22   7   3       71.98       39.11    103.53 o 
  23   7   3     1067.88     1082.97    148.21 o 
 -24   8   3      100.28       21.93     69.63 o 
 -23   8   3       29.41       36.91    144.20 o 
 -22   8   3      776.40      825.47     87.39 o 
 -21   8   3      257.07      372.62    100.30 o 
 -20   8   3     1660.92     1767.00     82.42 o 
 -19   8   3       79.45      166.13     50.03 o 
 -18   8   3     3288.01     3351.09    115.23 o 
 -17   8   3     2675.86     2784.14     67.25 o 
 -16   8   3       46.75       24.30     29.31 o 
 -15   8   3     2036.08     1964.22     60.81 o 
 -14   8   3     1546.35     1363.57     51.51 o 
 -13   8   3     4478.75     4219.55     82.99 o 
 -12   8   3      272.44      252.58     30.75 o 
 -11   8   3      237.37      219.97     24.18 o 
 -10   8   3     3718.14     3691.36     57.63 o 
  -9   8   3      817.17      813.22     25.53 o 
  -8   8   3      434.61      418.13     20.95 o 
  -7   8   3      965.80     1023.29     27.46 o 
  -6   8   3    16168.74    15306.85    139.25 o 
  -5   8   3    15747.80    15026.60    128.89 o 
  -4   8   3     3092.61     3026.15     33.85 o 
  -3   8   3     2262.79     2348.84     28.73 o 
  -2   8   3    10208.76    10486.32     87.02 o 
  -1   8   3    14152.43    13647.10    120.72 o 
   0   8   3    21266.56    22704.83    204.53 o 
   1   8   3     1806.62     1808.66     32.51 o 
   2   8   3     2560.61     2649.34     39.57 o 
   3   8   3      886.13     1012.08     20.54 o 
   4   8   3     5203.52     5567.50     54.21 o 
   5   8   3    14459.56    15134.51    127.97 o 
   6   8   3    12431.38    12746.34    111.85 o 
   7   8   3      504.97      498.73     15.73 o 
   8   8   3      174.74      142.69     20.66 o 
   9   8   3     1088.16     1131.11     38.76 o 
  10   8   3     8585.77     8663.12    122.27 o 
  11   8   3     4454.16     4263.34    100.34 o 
  12   8   3      531.07      534.38     45.52 o 
  13   8   3        0.16      -17.69     34.33 o 
  14   8   3        1.03        0.80     42.45 o 
  15   8   3       72.16       61.75     27.68 o 
  16   8   3     1034.78     1266.21     53.38 o 
  17   8   3      954.78     1025.42     52.10 o 
  18   8   3      811.84      969.67     54.72 o 
  19   8   3        1.07      -27.62     36.40 o 
  20   8   3       13.87      -32.44     34.62 o 
  21   8   3      696.94      123.00    173.10 o 
  22   8   3      283.11      384.73    120.98 o 
  23   8   3       50.99      230.76    121.38 o 
 -24   9   3      598.97      834.97    235.38 o 
 -23   9   3      553.39      704.59    210.15 o 
 -22   9   3      270.06      355.14    144.03 o 
 -21   9   3      610.09      625.77     65.29 o 
 -20   9   3     1143.00     1179.79     74.05 o 
 -19   9   3      394.73      490.37     60.43 o 
 -18   9   3       80.53      112.65     45.58 o 
 -17   9   3      483.00      471.65     68.33 o 
 -16   9   3      425.71      516.88     39.21 o 
 -15   9   3        4.62      -28.74     28.74 o 
 -14   9   3      674.11      634.90     40.86 o 
 -13   9   3     9736.51     9494.39    140.59 o 
 -12   9   3    12379.79    11981.24    164.48 o 
 -11   9   3     2830.99     2642.17     65.49 o 
 -10   9   3     1163.73     1137.12     46.10 o 
  -9   9   3     1315.11     1309.03     40.06 o 
  -8   9   3     1763.98     1665.76     35.78 o 
  -7   9   3      183.81      260.44     27.43 o 
  -6   9   3     7247.71     7138.54     84.81 o 
  -5   9   3     1962.36     1916.53     35.35 o 
  -4   9   3     2772.35     2709.48     31.46 o 
  -3   9   3    14236.02    14266.86    105.54 o 
  -2   9   3    39422.08    39497.66    280.33 o 
  -1   9   3    17385.42    18053.52    133.20 o 
   0   9   3     5156.59     5289.68     54.91 o 
   1   9   3      158.75      157.63     15.13 o 
   2   9   3    28341.96    29360.54    228.06 o 
   3   9   3      522.82      505.77     26.76 o 
   4   9   3      737.06      729.66     19.19 o 
   5   9   3      492.26      624.16     18.58 o 
   6   9   3        4.06        1.91     12.30 o 
   7   9   3       49.32       30.79     11.51 o 
   8   9   3     3596.56     3692.56     44.79 o 
   9   9   3    16613.56    16555.40    163.77 o 
  10   9   3     2363.56     2447.40     58.30 o 
  11   9   3        0.25       16.84     21.27 o 
  12   9   3     1779.44     1776.41     52.09 o 
  13   9   3      225.01      212.68     29.11 o 
  14   9   3     1560.84     1459.21     53.31 o 
  15   9   3      763.34      709.37     41.80 o 
  16   9   3       73.42       98.71     47.50 o 
  17   9   3      413.86      378.38     43.35 o 
  18   9   3       78.10       87.90     38.60 o 
  19   9   3      265.51      234.29     48.72 o 
  20   9   3      349.22      404.73     60.28 o 
  21   9   3       71.00       50.01     55.67 o 
  22   9   3       62.10       -1.54    108.53 o 
  23   9   3      874.28      996.97    147.26 o 
 -23  10   3      434.65      401.06    101.04 o 
 -22  10   3       29.29      146.87    275.09 o 
 -21  10   3      349.49      222.13     72.38 o 
 -20  10   3      641.66      683.07     66.32 o 
 -19  10   3      740.61      722.70     63.01 o 
 -18  10   3       67.79       43.43     77.65 o 
 -17  10   3      272.67      213.48     50.42 o 
 -16  10   3     2517.48     2559.07     71.47 o 
 -15  10   3     2431.08     2307.60     67.75 o 
 -14  10   3      473.26      481.55     39.97 o 
 -13  10   3     1824.03     1763.19     61.32 o 
 -12  10   3     3095.84     3194.41     76.40 o 
 -11  10   3     6912.71     6732.53    111.29 o 
 -10  10   3     1154.47     1020.44     45.37 o 
  -9  10   3     1809.40     1872.14     71.61 o 
  -8  10   3     1827.72     1777.54     42.98 o 
  -7  10   3    14558.44    14433.90    138.81 o 
  -6  10   3     1330.28     1253.55     30.71 o 
  -5  10   3      658.56      698.97     24.28 o 
  -4  10   3     2954.16     2895.36     36.51 o 
  -3  10   3     8704.38     8770.03     75.31 o 
  -2  10   3     1004.77      909.01     22.13 o 
  -1  10   3      718.22      665.85     20.07 o 
   0  10   3     4039.21     3951.15     45.25 o 
   1  10   3    12759.30    12412.32    116.29 o 
   2  10   3       46.36       56.50     12.15 o 
   3  10   3     5799.35     5793.00     63.53 o 
   4  10   3     1614.02     1584.80     30.40 o 
   5  10   3    14098.04    14540.05    128.58 o 
   6  10   3     8206.10     8070.66     87.19 o 
   7  10   3      718.43      706.38     30.11 o 
   8  10   3       31.29       23.48     15.33 o 
   9  10   3     2086.75     2001.24     38.98 o 
  10  10   3     2069.74     2119.45     58.13 o 
  11  10   3     1478.00     1526.09     53.27 o 
  12  10   3     1743.70     1707.22     70.24 o 
  13  10   3      411.01      470.78     38.02 o 
  14  10   3      324.82      308.32     36.31 o 
  15  10   3      246.20      172.31     35.91 o 
  16  10   3      333.92      300.95     39.60 o 
  17  10   3      721.83      776.91     90.18 o 
  18  10   3       62.61       26.40     43.33 o 
  19  10   3      197.85      138.91     45.83 o 
  20  10   3        8.89      -26.48     43.10 o 
  21  10   3       21.82      -74.89    131.15 o 
  22  10   3      117.84      113.10    183.50 o 
 -23  11   3       99.70      183.39    251.46 o 
 -22  11   3      445.31      381.15    102.58 o 
 -21  11   3     1161.01     1357.68    216.11 o 
 -20  11   3        8.56      -50.09     50.09 o 
 -19  11   3      895.44     1032.15     71.65 o 
 -18  11   3       10.76       13.37     44.90 o 
 -17  11   3        2.59      -42.61     42.61 o 
 -16  11   3     1569.29     1417.28     59.33 o 
 -15  11   3     1696.18     1629.86     62.03 o 
 -14  11   3       99.76       55.70     32.28 o 
 -13  11   3     3268.69     3220.80     79.52 o 
 -12  11   3     2264.02     2208.59     66.80 o 
 -11  11   3      685.06      653.73     41.88 o 
 -10  11   3     8212.17     7925.39    137.85 o 
  -9  11   3     1010.77      963.25     46.37 o 
  -8  11   3     7152.98     7068.15    117.33 o 
  -7  11   3    11872.03    11729.40    127.85 o 
  -6  11   3     3144.53     3017.61     49.19 o 
  -5  11   3     8612.82     8678.60     94.82 o 
  -4  11   3      582.44      627.49     23.84 o 
  -3  11   3     3066.63     3136.75     40.76 o 
  -2  11   3    12247.42    12228.66     97.48 o 
  -1  11   3    20726.26    21083.47    154.84 o 
   0  11   3      362.66      427.36     17.36 o 
   1  11   3    10393.99    10464.00     95.19 o 
   2  11   3      841.26      876.74     22.68 o 
   3  11   3     3957.98     3957.60     46.24 o 
   4  11   3    14334.70    14322.61    137.75 o 
   5  11   3    15283.16    15446.15    130.25 o 
   6  11   3     2104.70     2145.00     56.38 o 
   7  11   3    14661.31    15127.93    222.21 o 
   8  11   3     1601.05     1602.12     46.32 o 
   9  11   3      452.84      449.26     24.40 o 
  10  11   3     1777.37     1685.46     57.22 o 
  11  11   3     5200.09     4994.55     97.17 o 
  12  11   3     1912.20     1854.60     63.29 o 
  13  11   3     9370.62     9366.14    148.13 o 
  14  11   3      771.80      780.78     47.32 o 
  15  11   3      121.96       75.07     35.07 o 
  16  11   3        8.79       11.94     40.29 o 
  17  11   3      726.41      707.94     54.44 o 
  18  11   3      369.05      455.51     52.18 o 
  19  11   3     2866.73     3074.75     97.95 o 
  20  11   3      178.15       69.75    130.88 o 
  21  11   3      516.21      487.28     86.02 o 
  22  11   3      250.68      215.14     65.66 o 
 -22  12   3       21.00      -88.15     94.70 o 
 -21  12   3       26.99      -72.40     90.20 o 
 -20  12   3        8.38       -1.61     70.29 o 
 -19  12   3      381.25      344.69     59.10 o 
 -18  12   3      132.39      123.28     51.38 o 
 -17  12   3       54.24      -44.69     44.69 o 
 -16  12   3      514.15      533.38     45.28 o 
 -15  12   3     1406.84     1457.61     62.87 o 
 -14  12   3      292.65      388.07     41.29 o 
 -13  12   3      149.68      170.86     35.16 o 
 -12  12   3       75.48       69.86     32.52 o 
 -11  12   3     4364.82     4221.33     90.79 o 
 -10  12   3     3027.05     2837.07     75.40 o 
  -9  12   3      681.79      713.28     48.19 o 
  -8  12   3     1386.19     1354.98     56.06 o 
  -7  12   3     1177.61     1149.80     39.66 o 
  -6  12   3     8634.67     8625.24    105.23 o 
  -5  12   3      462.34      472.56     27.18 o 
  -4  12   3     1099.80     1014.71     38.20 o 
  -3  12   3     4735.66     4962.80     63.36 o 
  -2  12   3     4238.10     4240.41     53.04 o 
  -1  12   3       99.87       70.99     13.94 o 
   0  12   3     3928.61     4044.23     47.35 o 
   1  12   3     8746.78     9150.20     84.79 o 
   2  12   3     7966.33     7742.95     82.38 o 
   3  12   3     1463.83     1467.89     31.57 o 
   4  12   3       16.91        7.17     11.12 o 
   5  12   3     8405.76     8638.03    102.78 o 
   6  12   3     4318.53     4251.74    108.10 o 
   7  12   3     1977.91     1820.32     60.62 o 
   8  12   3      340.64      336.77     36.73 o 
   9  12   3     1125.73     1048.88     41.83 o 
  10  12   3     3609.39     3570.20     74.58 o 
  11  12   3     1091.25     1143.41     53.69 o 
  12  12   3        5.43       27.28     33.90 o 
  13  12   3     2268.35     2354.43     73.31 o 
  14  12   3     1330.37     1379.40     71.82 o 
  15  12   3      666.91      611.13     51.82 o 
  16  12   3      245.28      216.17     45.23 o 
  17  12   3       73.93       87.49     52.76 o 
  18  12   3      547.98      649.63     60.57 o 
  19  12   3       68.53        4.96     50.10 o 
  20  12   3        3.36       57.37     85.31 o 
  21  12   3      185.92      120.55     83.74 o 
  22  12   3      292.17      240.37    198.44 o 
 -22  13   3      435.58      804.01    361.43 o 
 -21  13   3      222.07      296.86    104.28 o 
 -20  13   3      425.72      621.04    113.69 o 
 -19  13   3      605.25      652.07     67.38 o 
 -18  13   3      496.11      630.05     69.94 o 
 -17  13   3      623.16      570.30     61.89 o 
 -16  13   3     3162.11     3285.20     89.81 o 
 -15  13   3     2689.74     2725.23     79.80 o 
 -14  13   3      682.79      762.83     50.71 o 
 -13  13   3      686.50      757.56     48.86 o 
 -12  13   3      347.23      309.62     39.83 o 
 -11  13   3      114.50      131.17     33.96 o 
 -10  13   3     1518.99     1460.93     65.78 o 
  -9  13   3     1334.94     1350.54     55.24 o 
  -8  13   3    16366.46    15830.70    208.66 o 
  -7  13   3    30583.67    30005.45    417.95 o 
  -6  13   3      301.94      299.77     29.09 o 
  -5  13   3        7.57      -20.57     20.57 o 
  -4  13   3     2194.33     2215.32     55.54 o 
  -3  13   3     4791.22     4861.45     78.05 o 
  -2  13   3     4499.59     4672.81     89.11 o 
  -1  13   3    25216.87    25265.43    249.68 o 
   0  13   3      187.52      121.22     22.94 o 
   1  13   3    16544.61    16853.05    166.39 o 
   2  13   3       37.05        6.30     16.42 o 
   3  13   3      113.21       93.37     17.41 o 
   4  13   3    17839.64    18046.40    168.68 o 
   5  13   3    26453.38    26106.57    312.85 o 
   6  13   3     1151.31     1158.48     52.97 o 
   7  13   3    20923.44    20676.25    260.58 o 
   8  13   3      628.82      566.31     36.26 o 
   9  13   3     3732.14     3789.45     75.13 o 
  10  13   3      620.17      659.22     36.44 o 
  11  13   3     3854.20     3847.50     91.51 o 
  12  13   3       62.08       17.82     37.09 o 
  13  13   3     8948.69     9085.81    164.56 o 
  14  13   3     1990.07     1980.83    109.30 o 
  15  13   3      958.57      991.11     62.45 o 
  16  13   3       76.54       76.09     44.44 o 
  17  13   3      597.20      612.97     59.59 o 
  18  13   3      838.75      855.32     94.80 o 
  19  13   3     2462.74     2668.13    113.60 o 
  20  13   3      201.84      169.08     94.79 o 
  21  13   3      686.89      746.07    105.24 o 
 -21  14   3       17.14       95.34    142.06 o 
 -20  14   3      154.12      -32.47     98.69 o 
 -19  14   3      160.15      226.18     79.01 o 
 -18  14   3       56.73       19.37     51.79 o 
 -17  14   3       33.53      -19.87     50.99 o 
 -16  14   3     1081.77     1174.25     60.97 o 
 -15  14   3      107.63      228.56     44.76 o 
 -14  14   3     1129.08     1183.49     59.75 o 
 -13  14   3      173.80      155.57     39.13 o 
 -12  14   3     2349.02     2197.53     71.17 o 
 -11  14   3     2231.59     2233.78     80.14 o 
 -10  14   3     2457.57     2355.69     73.37 o 
  -9  14   3      514.04      548.88     43.88 o 
  -8  14   3     1356.03     1347.00     56.34 o 
  -7  14   3     1135.79     1130.45     57.34 o 
  -6  14   3      140.20       60.80     32.62 o 
  -5  14   3        5.25       28.68     37.15 o 
  -4  14   3     1409.65     1301.69     69.88 o 
  -3  14   3      373.96      386.65     29.12 o 
  -2  14   3     1289.11     1284.78     58.62 o 
  -1  14   3      169.89      196.68     35.71 o 
   0  14   3     5176.56     5261.37     97.52 o 
   1  14   3     1980.80     1807.80     52.99 o 
   2  14   3      469.93      494.02     30.45 o 
   3  14   3      524.57      500.81     29.15 o 
   4  14   3     2168.22     1990.59     91.55 o 
   5  14   3      536.56      501.23     50.87 o 
   6  14   3       74.65       26.54     19.85 o 
   7  14   3       18.48       11.85     34.12 o 
   8  14   3        1.38      -28.03     28.03 o 
   9  14   3      103.56      141.44     32.84 o 
  10  14   3      207.63      160.67     32.82 o 
  11  14   3      830.59      846.56     43.65 o 
  12  14   3      301.63      291.83     48.09 o 
  13  14   3      143.00       47.17     43.90 o 
  14  14   3      374.48      461.28     74.73 o 
  15  14   3      273.76      253.07     50.47 o 
  16  14   3     1060.54     1018.30     91.46 o 
  17  14   3       56.33       77.14     50.37 o 
  18  14   3       46.33       75.24     52.04 o 
  19  14   3        6.68      -85.96     85.96 o 
  20  14   3       83.98      110.78     96.55 o 
  21  14   3       21.78      -20.65    199.57 o 
 -21  15   3        7.91       79.67    199.73 o 
 -20  15   3       20.41      -69.06     98.96 o 
 -19  15   3        7.87      -39.76     74.40 o 
 -18  15   3       59.81      -22.11     74.19 o 
 -17  15   3     1229.61     1308.52     81.58 o 
 -16  15   3     3719.88     3875.80    145.11 o 
 -15  15   3      568.05      601.51     53.28 o 
 -14  15   3      335.69      303.04     47.75 o 
 -13  15   3     1254.52     1323.32     63.71 o 
 -12  15   3       22.82        3.14     25.94 o 
 -11  15   3      622.14      588.50     53.48 o 
 -10  15   3        7.64      -13.64     37.65 o 
  -9  15   3      280.18      219.13     44.55 o 
  -8  15   3     2703.59     2517.76     83.97 o 
  -7  15   3     2623.84     2536.20    100.91 o 
  -6  15   3     1130.77      984.75     57.10 o 
  -5  15   3     2275.43     2198.98    153.47 o 
  -4  15   3     1467.45     1384.20    102.47 o 
  -3  15   3     1277.28     1296.83     70.45 o 
  -2  15   3     9281.90     9734.27    228.38 o 
  -1  15   3     5558.04     5622.17    244.39 o 
   0  15   3      119.62      -10.69     68.40 o 
   1  15   3     3625.20     3550.36    106.02 o 
   2  15   3      468.84      474.14     48.90 o 
   3  15   3      830.32      853.49     50.44 o 
   4  15   3      422.04      460.70     44.46 o 
   5  15   3     2122.60     1883.52     72.50 o 
   6  15   3      943.97      853.31     54.84 o 
   7  15   3      406.28      266.59     60.90 o 
   8  15   3     1532.21     1548.89     60.71 o 
   9  15   3     2149.82     2199.90     68.77 o 
  10  15   3     3152.65     3160.86     78.56 o 
  11  15   3       58.44       16.30     30.54 o 
  12  15   3     2582.20     2642.87     92.56 o 
  13  15   3     2897.69     2780.51    142.86 o 
  14  15   3      217.08      180.02     50.91 o 
  15  15   3      259.04      215.36     54.58 o 
  16  15   3        0.43      -39.76     48.59 o 
  17  15   3       53.28       18.90     51.85 o 
  18  15   3      177.82       51.31     92.42 o 
  19  15   3      506.90      546.87    110.78 o 
  20  15   3      403.79      422.90    108.25 o 
 -20  16   3      713.56      490.39    293.24 o 
 -19  16   3      908.67      919.85    130.41 o 
 -18  16   3      331.44      375.03    116.94 o 
 -17  16   3      624.39      716.55    121.35 o 
 -16  16   3      887.77      931.23     65.90 o 
 -15  16   3     2496.50     2568.83     94.98 o 
 -14  16   3       66.43       11.20     47.47 o 
 -13  16   3       81.19      -13.03     55.41 o 
 -12  16   3      240.88      221.16     48.74 o 
 -11  16   3     2682.54     2537.09     91.61 o 
 -10  16   3      217.01      234.83     48.30 o 
  -9  16   3       25.27      -22.20     40.24 o 
  -8  16   3     5850.55     5747.45    200.00 o 
  -7  16   3     3510.29     3260.86    109.43 o 
  -6  16   3      357.73      293.31     45.87 o 
  -5  16   3     1086.72     1072.22     86.44 o 
  -4  16   3     4323.63     4024.29    118.53 o 
  -3  16   3    11100.11    11087.40    256.53 o 
  -2  16   3     1174.22     1096.56     85.11 o 
  -1  16   3     1172.92     1069.89    127.71 o 
   0  16   3      183.93       67.94     86.46 o 
   1  16   3     1346.94     1590.50    143.05 o 
   2  16   3     7294.70     7626.07    303.24 o 
   3  16   3     2852.05     2808.78    189.60 o 
   4  16   3     1523.23     1442.05     94.35 o 
   5  16   3      731.11      778.88     64.69 o 
   6  16   3       43.51       -1.32     21.19 o 
   7  16   3      667.96      641.22     47.42 o 
   8  16   3     6375.85     6214.45    129.22 o 
   9  16   3     3547.52     3461.83    101.95 o 
  10  16   3      313.95      363.74     42.59 o 
  11  16   3       10.28      -15.77     33.04 o 
  12  16   3        9.50       24.60     45.71 o 
  13  16   3     1915.77     2081.72     88.88 o 
  14  16   3     1023.67     1115.16     72.70 o 
  15  16   3      108.94      120.72     53.74 o 
  16  16   3        0.14      -36.47     52.41 o 
  17  16   3        4.60       25.78     87.36 o 
  18  16   3      676.29      621.50    116.68 o 
  19  16   3      669.39      759.25    117.73 o 
 -19  17   3        0.12       75.64    107.20 o 
 -18  17   3      232.68      -13.85    107.51 o 
 -17  17   3      729.16      981.03    181.95 o 
 -16  17   3       48.77      179.49    102.58 o 
 -15  17   3      956.19     1000.53     71.22 o 
 -14  17   3        1.44       14.55     50.16 o 
 -13  17   3        2.47       36.62     49.76 o 
 -12  17   3     2008.85     1924.75     88.44 o 
 -11  17   3     5957.11     5796.23    136.78 o 
 -10  17   3     1875.22     1942.26     87.16 o 
  -9  17   3      905.05      916.60     65.27 o 
  -8  17   3      818.47      836.34     71.61 o 
  -7  17   3        8.45      -46.18     46.18 o 
  -6  17   3     1922.95     1672.43    154.63 o 
  -5  17   3      538.98      506.16     53.62 o 
  -4  17   3     1816.34     1895.46     91.48 o 
  -3  17   3     6457.23     6341.79    187.71 o 
  -2  17   3      649.04      642.68    118.42 o 
  -1  17   3      640.84      571.00    116.90 o 
   0  17   3     4900.32     5413.43    261.25 o 
   1  17   3    10555.81    11149.53    398.30 o 
   2  17   3      198.22      190.23    109.73 o 
   4  17   3     3775.50     4023.85    193.48 o 
   5  17   3      479.63      369.97     70.35 o 
   6  17   3     1333.32     1324.05    107.94 o 
   7  17   3      245.16      159.71     44.71 o 
   8  17   3     2436.01     2434.33     96.67 o 
   9  17   3     3406.47     3775.03    104.12 o 
  10  17   3      218.70      165.15     41.81 o 
  11  17   3      399.85      362.54     44.08 o 
  12  17   3       13.20       12.73     48.23 o 
  13  17   3      182.81      188.43     54.49 o 
  14  17   3      797.38      842.98     70.39 o 
  15  17   3     3645.74     3883.76    177.05 o 
  16  17   3       34.12       96.89     79.63 o 
  17  17   3     1271.62     1189.40    137.18 o 
  18  17   3      669.59      590.72    128.33 o 
 -18  18   3       91.90      119.46    142.02 o 
 -17  18   3       19.41      -27.47    101.57 o 
 -16  18   3        9.99       63.05    100.47 o 
 -15  18   3       20.48       -9.78     64.86 o 
 -14  18   3       76.13       12.11     52.38 o 
 -13  18   3      443.93      353.97     57.88 o 
 -12  18   3      172.11      192.01     55.00 o 
 -11  18   3     1339.90     1372.04    101.48 o 
 -10  18   3       60.23       79.51     52.94 o 
  -9  18   3     1804.93     1827.39    153.29 o 
  -8  18   3      996.25     1138.73     80.43 o 
  -7  18   3     1667.78     1415.58    176.81 o 
  -6  18   3     2094.19     2146.99    117.48 o 
  -5  18   3      203.02      151.57     53.91 o 
  -4  18   3     1219.58     1236.30     80.45 o 
  -3  18   3      284.64      245.35     56.76 o 
  -2  18   3      271.91      164.33    103.26 o 
  -1  18   3        8.30       91.96    100.13 o 
   0  18   3      283.10      337.82    107.68 o 
   1  18   3     1349.81     1315.39    152.19 o 
   2  18   3        8.92      -97.44     97.44 o 
   5  18   3     1787.30     1713.16    142.48 o 
   6  18   3     2573.23     2445.90    110.12 o 
   7  18   3      216.22      221.60     53.73 o 
   8  18   3     2599.14     2597.60     94.68 o 
   9  18   3       15.76       -2.65     48.24 o 
  10  18   3     1677.25     1648.51     80.19 o 
  11  18   3      238.12      203.09     60.91 o 
  12  18   3       61.34       84.99     59.73 o 
  13  18   3      138.11       81.51     62.41 o 
  14  18   3       19.29       98.59     68.14 o 
  15  18   3        2.79       47.29    101.60 o 
  16  18   3        1.86      -38.69    102.47 o 
  17  18   3      182.51      315.30    113.05 o 
  18  18   3       84.32        8.22    212.50 o 
 -17  19   3      672.35      991.33    175.55 o 
 -16  19   3       60.47        8.31    102.09 o 
 -15  19   3       77.87       93.63     70.21 o 
 -14  19   3        4.49      -29.26     68.34 o 
 -13  19   3      495.51      475.24     65.97 o 
 -12  19   3     2652.78     2685.35    138.00 o 
 -11  19   3     1777.11     2000.99    187.57 o 
 -10  19   3      268.22      323.40     68.35 o 
  -9  19   3      616.37      613.64     75.14 o 
  -8  19   3     1244.15     1081.70     83.40 o 
  -7  19   3     1310.97     1321.70    105.24 o 
  -6  19   3     2104.41     2062.37    123.11 o 
  -5  19   3     4566.34     4517.66    140.23 o 
  -4  19   3      703.61      695.62     70.98 o 
  -3  19   3     8747.04     9101.38    257.79 o 
  -2  19   3     2475.88     2622.32    167.80 o 
  -1  19   3       52.46      155.23    113.10 o 
   0  19   3     1788.51     1845.15    170.95 o 
   1  19   3      941.54      957.38    151.74 o 
   2  19   3     2450.80     2641.00    221.26 o 
   4  19   3      118.78      -44.89     80.79 o 
   5  19   3     2080.91     1859.45    168.85 o 
   6  19   3     1209.83     1017.39     88.66 o 
   7  19   3     2610.29     2571.28    116.99 o 
   8  19   3     2156.48     1978.21     98.00 o 
   9  19   3     9484.91     9758.32    252.07 o 
  10  19   3      610.22      605.29     61.31 o 
  11  19   3     1570.32     1686.00     79.27 o 
  12  19   3      869.91      855.24     96.80 o 
  13  19   3      100.03      145.22    147.53 o 
  14  19   3      317.09      433.38    114.50 o 
  15  19   3      821.32      915.84    159.11 o 
  16  19   3       20.62     -103.39    103.39 o 
  17  19   3      652.01      915.54    247.92 o 
 -16  20   3      669.74      736.85     91.67 o 
 -15  20   3       28.02      -11.35    104.55 o 
 -14  20   3      169.73      270.85     78.27 o 
 -13  20   3      141.23      212.32     79.86 o 
 -12  20   3     1471.39     1543.97    182.81 o 
 -11  20   3      859.34      936.07     86.76 o 
 -10  20   3      455.83      473.10     73.96 o 
  -9  20   3      100.68       84.05     71.04 o 
  -8  20   3     1601.18     1456.08    110.09 o 
  -7  20   3      821.23      713.48     92.92 o 
  -6  20   3       99.14      134.40     87.23 o 
  -5  20   3      789.04      864.29     82.86 o 
  -4  20   3     1062.29     1106.46    111.46 o 
  -3  20   3      339.44      289.61     88.24 o 
  -2  20   3      135.22      179.29     83.09 o 
  -1  20   3     1690.68     1587.37    125.47 o 
   0  20   3     4517.66     5157.00    339.79 o 
   1  20   3      388.64      384.08     88.69 o 
   2  20   3       89.30      210.94    111.16 o 
   3  20   3        1.80      -78.29     98.13 o 
   4  20   3     1903.31     2180.68    187.92 o 
   5  20   3     1831.28     1852.06    172.36 o 
   6  20   3      224.88      259.22    100.81 o 
   7  20   3      176.08      193.67     68.89 o 
   8  20   3      378.44      391.57     68.15 o 
   9  20   3        9.47      -56.09     56.09 o 
  10  20   3      134.73       51.22     58.04 o 
  11  20   3      864.69      935.90     67.44 o 
  12  20   3      748.41      915.69    131.82 o 
  13  20   3       77.66       86.84    106.58 o 
  14  20   3      123.61       85.59    116.95 o 
  15  20   3      399.93      402.52    125.43 o 
  16  20   3      683.85      808.61    238.05 o 
 -15  21   3      268.05      199.51    130.32 o 
 -14  21   3      113.20      153.28    112.90 o 
 -13  21   3        4.57       80.70    102.80 o 
 -12  21   3      713.51      822.93    117.93 o 
 -11  21   3      483.38      406.26    104.86 o 
 -10  21   3      135.07       84.23     75.75 o 
  -9  21   3       11.88      -46.40     70.64 o 
  -8  21   3      183.44      189.02     80.00 o 
  -7  21   3     1338.92     1412.83    113.36 o 
  -6  21   3     1194.97     1222.32    109.64 o 
  -5  21   3      557.60      536.33     98.00 o 
  -4  21   3      774.27      957.12    111.00 o 
  -3  21   3      552.35      383.85     96.16 o 
  -2  21   3      248.14      328.95     86.72 o 
  -1  21   3       83.59      198.17     95.44 o 
   0  21   3      569.31      742.22    220.51 o 
   1  21   3      331.51      363.34     94.77 o 
   2  21   3      704.07      383.82    124.58 o 
   3  21   3     3504.97     3614.76    229.06 o 
   4  21   3      819.02      775.17    134.65 o 
   5  21   3      312.41      293.54    113.22 o 
   6  21   3       23.58      244.92    105.31 o 
   7  21   3      580.11      561.65    120.99 o 
   8  21   3      859.26      760.96     88.74 o 
   9  21   3      420.95      342.59    122.84 o 
  10  21   3        7.78      -71.86     71.86 o 
  11  21   3      328.59      387.44     79.13 o 
  12  21   3       21.90      -35.59     57.67 o 
  13  21   3        4.90        8.03    105.91 o 
  14  21   3      574.03      628.00    127.59 o 
 -14  22   3       82.10      134.86    197.96 o 
 -12  22   3      419.12      342.13    128.79 o 
 -11  22   3      481.17      421.36    132.27 o 
 -10  22   3        8.05       27.52    119.11 o 
  -9  22   3       43.50       75.74     79.82 o 
  -8  22   3      154.65      148.54     82.74 o 
  -7  22   3     1301.99     1364.86    119.30 o 
  -6  22   3      147.16       87.86    126.43 o 
  -5  22   3      334.34      231.30    133.78 o 
  -4  22   3      707.15     1073.71    295.20 o 
  -3  22   3      495.23      405.42    101.90 o 
  -2  22   3       14.67      -95.59    193.82 o 
  -1  22   3      247.93      178.04    180.46 o 
   0  22   3       17.46     -127.89    130.40 o 
   1  22   3      565.01      525.20    100.26 o 
   2  22   3       36.12       98.45    113.71 o 
   3  22   3       63.78      -90.35     90.35 o 
   4  22   3      349.41       68.91    114.23 o 
   5  22   3       49.58      -26.34    107.60 o 
   6  22   3        0.38      -95.10     95.10 o 
   7  22   3       14.28      -54.86     95.83 o 
   8  22   3      154.72        8.68     93.52 o 
   9  22   3      372.83      373.82    111.94 o 
  10  22   3       19.92      -26.08     75.59 o 
  11  22   3        0.10      -26.77     88.52 o 
  12  22   3        9.63      -63.30    135.88 o 
  13  22   3       22.39      -54.70    132.99 o 
 -11  23   3       55.29       99.93    132.01 o 
 -10  23   3       60.85       95.85    122.11 o 
  -9  23   3       22.80       84.23    130.79 o 
  -8  23   3      474.23      487.77     97.15 o 
  -7  23   3     2062.45     2202.34    216.93 o 
  -6  23   3      902.61      991.32    184.20 o 
  -5  23   3      138.28       36.22    138.44 o 
  -4  23   3      123.51      177.91     94.49 o 
  -3  23   3      355.71      297.00    128.58 o 
  -2  23   3      315.98      352.05    104.73 o 
  -1  23   3     1497.32     1647.03    142.37 o 
   0  23   3      155.81      -57.31     94.25 o 
   1  23   3     1211.42     1297.54    337.57 o 
   2  23   3      870.13      579.43    153.35 o 
   3  23   3       37.92      -54.66    111.99 o 
   4  23   3      713.07      696.51    142.84 o 
   5  23   3     1033.08      954.57    150.48 o 
   6  23   3        0.24      138.89    106.99 o 
   7  23   3      635.55      890.47    141.06 o 
   8  23   3      322.00      441.74    119.05 o 
   9  23   3       24.67      -22.67     98.13 o 
  10  23   3      161.07       99.01     95.38 o 
  11  23   3      350.40      368.24     84.43 o 
 -10  24   3        9.47      105.23    139.72 o 
  -9  24   3      367.23      617.95    155.28 o 
  -8  24   3      109.06      115.37    140.77 o 
  -7  24   3       12.35       44.37    131.49 o 
  -6  24   3       13.09       42.40    136.21 o 
  -5  24   3      850.11      768.98    176.02 o 
  -4  24   3      464.73      462.06    115.68 o 
  -3  24   3       98.61      -12.28    101.06 o 
  -2  24   3        5.60      -46.80     96.78 o 
  -1  24   3     1084.15     1276.18    228.01 o 
   0  24   3      947.26     1119.14    128.85 o 
   1  24   3        2.87      -71.71     88.69 o 
   2  24   3      141.21       13.37    129.08 o 
   3  24   3      313.93      394.81    141.50 o 
   4  24   3      575.83      912.73    157.18 o 
   5  24   3       20.31       19.51    116.08 o 
   6  24   3      105.63      133.16    119.91 o 
   7  24   3      179.40      137.41    118.70 o 
   8  24   3      521.36      717.92    135.80 o 
   9  24   3       47.47      -39.20    100.33 o 
  -7  25   3      695.47      726.24    178.63 o 
  -6  25   3       20.51       -5.01    140.93 o 
  -5  25   3       32.68       36.48    153.24 o 
  -4  25   3      152.34      160.08    176.55 o 
  -3  25   3       41.29     -115.94    214.84 o 
  -2  25   3     1376.71     1363.51    142.23 o 
  -1  25   3     2258.73     2410.64    168.71 o 
   0  25   3       27.24      130.72    194.99 o 
   1  25   3     1054.60      980.37    166.50 o 
   2  25   3       30.44       55.76    131.87 o 
   3  25   3      299.12      -49.45    129.16 o 
   4  25   3      436.93       90.27    129.83 o 
   5  25   3     1230.92     1164.34    167.81 o 
   6  25   3       48.87       74.51    118.25 o 
   7  25   3      884.65      841.95    148.45 o 
  -3  26   3      212.06      375.07    174.36 o 
  -2  26   3       27.24     -101.39    101.39 o 
  -1  26   3       32.91        3.74    103.18 o 
   0  26   3      226.33      289.17    316.65 o 
   1  26   3       23.68     -115.10    115.10 o 
   2  26   3        9.94        5.04    137.75 o 
   3  26   3       71.78     -119.57    119.57 o 
 -25   0   4       81.71     -128.31    135.87 o 
 -24   0   4        2.40       91.98    130.72 o 
 -23   0   4       63.35      138.85    130.91 o 
 -22   0   4        2.81      -57.47     57.47 o 
 -21   0   4      833.36     1001.66    106.55 o 
 -20   0   4      840.73      780.17     56.50 o 
 -19   0   4     1427.71     1496.22     70.37 o 
 -18   0   4     2656.55     2479.02    123.31 o 
 -17   0   4     6073.17     5925.07    121.95 o 
 -16   0   4     2003.82     1879.82     70.91 o 
 -15   0   4    19738.95    19326.06    265.58 o 
 -14   0   4     8246.03     8085.30    138.02 o 
 -13   0   4     2440.02     2333.36     73.57 o 
 -12   0   4     9116.84     8707.14    150.11 o 
 -11   0   4    10865.60    10385.57    109.76 o 
 -10   0   4       58.89       25.46     13.57 o 
  -9   0   4    20629.25    20862.91    186.16 o 
  -8   0   4    47586.09    43850.04    417.02 o 
  -7   0   4     6266.30     6409.33     72.01 o 
  -6   0   4     2212.11     2311.87     35.84 o 
  -5   0   4    14079.47    14136.18    142.51 o 
  -4   0   4     2581.70     2595.42     39.85 o 
  -3   0   4    41849.03    40488.31    732.65 o 
  -2   0   4    42256.69    45251.57    537.51 o 
  -1   0   4    67634.32    69577.05    912.61 o 
   0   0   4    20773.78    22060.59    292.17 o 
   1   0   4    35218.40    36667.64    481.81 o 
   2   0   4      286.49      260.43     22.84 o 
   3   0   4     4008.03     3766.76    117.10 o 
   4   0   4    72855.50    70387.15   2976.73 o 
   5   0   4      524.24      470.47     26.53 o 
   6   0   4    42904.77    40812.63    503.79 o 
   7   0   4     1195.10     1136.67     48.64 o 
   8   0   4    35295.39    35200.70    377.11 o 
   9   0   4     1692.36     1549.14     44.52 o 
  10   0   4     7201.76     7078.55    100.57 o 
  11   0   4    45197.96    43820.09    438.50 o 
  12   0   4    52877.51    51475.32    728.09 o 
  13   0   4      467.86      561.74     54.69 o 
  14   0   4    11802.70    11883.36    247.30 o 
  15   0   4      322.52      343.39     57.28 o 
  16   0   4    11528.37    11450.32    180.46 o 
  17   0   4       25.57       21.21     34.18 o 
  18   0   4     3021.97     2869.12     88.90 o 
  19   0   4       11.10      -42.32     42.32 o 
  20   0   4     4713.64     4893.97    126.72 o 
  21   0   4     1925.20     2338.77    135.97 o 
  22   0   4       10.47      -13.56     60.52 o 
  23   0   4      670.76     1119.88    423.61 o 
  24   0   4      927.50      974.40    186.90 o 
 -25   1   4        8.51       48.86    103.45 o 
 -24   1   4       77.74       67.69    100.52 o 
 -23   1   4      603.58      652.07     98.87 o 
 -22   1   4       29.05       47.08     34.88 o 
 -21   1   4      164.81      180.19     31.46 o 
 -20   1   4      160.28      140.10     30.53 o 
 -19   1   4     2858.66     2782.98     67.11 o 
 -18   1   4     2729.12     2549.99     59.70 o 
 -17   1   4      787.03      770.92     37.30 o 
 -16   1   4     1926.99     1772.81     48.65 o 
 -15   1   4     2023.02     1823.73     51.48 o 
 -14   1   4     1225.27     1226.03     53.16 o 
 -13   1   4     3744.73     3567.23     54.16 o 
 -12   1   4      469.59      421.32     17.04 o 
 -11   1   4      515.49      564.83     17.52 o 
 -10   1   4      511.30      552.96     16.41 o 
  -9   1   4     1697.52     1713.23     25.16 o 
  -8   1   4     1934.39     1931.64     25.07 o 
  -7   1   4    27070.93    27302.27    168.48 o 
  -6   1   4     2291.23     2497.01     24.90 o 
  -5   1   4      671.11      827.29     13.34 o 
  -4   1   4     1149.56     1298.12     16.82 o 
  -3   1   4    54905.56    56533.57    401.42 o 
  -2   1   4    22610.91    23473.86    204.23 o 
  -1   1   4    17649.05    18572.40    167.43 o 
   0   1   4     3409.62     3628.16     48.72 o 
   1   1   4    13380.62    14149.35    135.59 o 
   2   1   4    12634.80    13148.68    157.06 o 
   3   1   4    19210.61    20169.86    237.70 o 
   4   1   4      419.78      469.68     22.31 o 
   5   1   4     7576.45     7934.74     84.12 o 
   6   1   4      280.04      324.11     12.26 o 
   7   1   4    11904.22    11952.34    110.11 o 
   8   1   4      934.28     1087.61     27.51 o 
   9   1   4     5793.26     5665.94     67.87 o 
  10   1   4    10696.23    10351.39     97.82 o 
  11   1   4      225.28      222.14     19.70 o 
  12   1   4     5751.11     5393.10     95.56 o 
  13   1   4       15.81       72.40     30.92 o 
  14   1   4     1468.98     1447.04     42.56 o 
  15   1   4     1450.51     1499.04     70.61 o 
  16   1   4      262.21      259.15     48.13 o 
  17   1   4      241.96      270.63     27.79 o 
  18   1   4      190.03      168.10     29.65 o 
  19   1   4       16.64      102.11     32.34 o 
  20   1   4       40.35       50.62     34.83 o 
  21   1   4      258.59      242.97     43.39 o 
  22   1   4        9.03       -8.03     42.40 o 
  23   1   4      229.34      419.34    200.39 o 
  24   1   4        3.21      104.44     87.98 o 
 -25   2   4       27.36      -17.82     93.42 o 
 -24   2   4      434.30      491.22    169.43 o 
 -23   2   4      867.59      982.96    139.82 o 
 -22   2   4       51.96      110.50     44.23 o 
 -21   2   4      691.03      718.83     47.99 o 
 -20   2   4     1911.69     1943.10     78.70 o 
 -19   2   4     1002.35      947.89     41.03 o 
 -18   2   4       62.27       54.46     28.12 o 
 -17   2   4      253.68      368.64     41.17 o 
 -16   2   4      146.59       89.02     25.55 o 
 -15   2   4     1138.00     1178.85     40.29 o 
 -14   2   4     2206.90     2203.71     49.24 o 
 -13   2   4      672.18      645.81     27.86 o 
 -12   2   4      136.50      130.88     14.06 o 
 -11   2   4      988.39     1012.77     22.40 o 
 -10   2   4     8908.55     8457.95     67.80 o 
  -9   2   4    61752.86    59906.93    357.60 o 
  -8   2   4    24908.24    24584.03    160.94 o 
  -7   2   4     5223.80     5257.50     45.46 o 
  -6   2   4    38903.98    39048.56    250.99 o 
  -5   2   4     5868.28     6029.35     51.51 o 
  -4   2   4      368.79      409.34     12.34 o 
  -3   2   4     5135.74     5369.50     49.46 o 
  -2   2   4     6586.78     6829.44     71.42 o 
  -1   2   4      684.83      717.16     13.17 o 
   0   2   4     4293.40     4472.38     54.02 o 
   1   2   4     2570.60     2650.99     38.02 o 
   2   2   4     4253.16     4319.60     54.64 o 
   3   2   4    66956.73    67155.12    801.30 o 
   4   2   4     1563.37     1599.62     29.80 o 
   5   2   4    37546.21    37506.63    306.54 o 
   6   2   4    34681.71    33141.75    259.67 o 
   7   2   4      578.79      689.18     29.69 o 
   8   2   4    12519.86    12411.13    108.50 o 
   9   2   4      479.58      450.43     15.71 o 
  10   2   4      312.09      333.59     17.15 o 
  11   2   4     3226.77     3329.16     53.71 o 
  12   2   4    14579.51    14471.19    199.66 o 
  13   2   4     7342.28     7275.12    106.00 o 
  14   2   4      445.54      450.09     30.93 o 
  15   2   4      662.20      714.77     37.50 o 
  16   2   4      543.00      466.22     37.49 o 
  17   2   4     3649.17     3630.14     78.45 o 
  18   2   4     1669.73     1675.07     50.31 o 
  19   2   4      728.72      722.84     41.45 o 
  20   2   4     3248.48     3341.88     76.16 o 
  21   2   4      225.58      204.32     44.10 o 
  22   2   4       99.31       42.18     67.99 o 
  23   2   4       80.08       51.51    100.58 o 
  24   2   4      576.24      743.83    103.79 o 
 -25   3   4      468.87      446.24     98.19 o 
 -24   3   4       81.81       53.99     79.86 o 
 -23   3   4     1867.06     1916.96     96.81 o 
 -22   3   4     1290.51     1281.65     61.26 o 
 -21   3   4       78.68      -47.05     56.77 o 
 -20   3   4       27.90       -1.34     27.55 o 
 -19   3   4     1663.23     1683.42     52.34 o 
 -18   3   4     2470.64     2312.58     63.00 o 
 -17   3   4      163.09      162.03     28.05 o 
 -16   3   4      128.51       52.99     25.21 o 
 -15   3   4    10126.24     9856.41    122.04 o 
 -14   3   4     2669.21     2706.90     76.89 o 
 -13   3   4     8452.78     8419.22     97.37 o 
 -12   3   4     3233.87     3207.27     45.43 o 
 -11   3   4    23806.80    23590.04    157.07 o 
 -10   3   4    26256.11    25830.52    167.77 o 
  -9   3   4     3633.82     3309.57     36.87 o 
  -8   3   4     5883.30     5738.89     50.58 o 
  -7   3   4    16236.63    15760.16    112.47 o 
  -6   3   4    42839.48    42282.07    271.20 o 
  -5   3   4    10764.02    11781.08     94.32 o 
  -4   3   4    15233.70    15782.53    121.36 o 
  -3   3   4     8951.02     9198.10    102.69 o 
  -2   3   4    13362.49    13800.83    126.59 o 
  -1   3   4      959.45      944.41     16.67 o 
   0   3   4    13942.39    14926.56    144.12 o 
   1   3   4    71727.53    72534.70    666.30 o 
   2   3   4    15570.50    15998.43    193.16 o 
   3   3   4      858.88      970.07     23.77 o 
   4   3   4    56842.10    55754.41    509.50 o 
   5   3   4     3381.82     3670.08     57.65 o 
   6   3   4    43769.89    44344.56    362.94 o 
   7   3   4     2946.42     3147.70     45.54 o 
   8   3   4     3507.29     3521.52     48.10 o 
   9   3   4      858.98      838.06     25.51 o 
  10   3   4      160.55      170.29     14.79 o 
  11   3   4      338.08      315.14     21.40 o 
  12   3   4      173.35      123.11     19.69 o 
  13   3   4     2743.71     2574.03     78.61 o 
  14   3   4      852.60      931.97     46.11 o 
  15   3   4      881.41      998.26     52.02 o 
  16   3   4       14.01      -27.81     27.81 o 
  17   3   4      240.72      176.81     33.78 o 
  18   3   4      496.87      487.96     48.85 o 
  19   3   4       83.32      106.33     34.99 o 
  20   3   4      182.99      108.89     38.79 o 
  21   3   4       54.06       -5.72     40.10 o 
  22   3   4        0.10       15.67     43.37 o 
  23   3   4       17.62      -64.38     78.40 o 
  24   3   4       69.77      -81.90     86.48 o 
 -25   4   4      406.13      389.85     96.15 o 
 -24   4   4      732.39      890.39     60.70 o 
 -23   4   4      249.66      240.85     67.61 o 
 -22   4   4      115.40       67.30     41.12 o 
 -21   4   4      130.58      172.02     42.98 o 
 -20   4   4       38.75       66.54     36.48 o 
 -19   4   4      889.04      893.83     41.08 o 
 -18   4   4     1208.29     1085.31     44.50 o 
 -17   4   4      395.82      245.63     35.90 o 
 -16   4   4     4300.10     4314.35     79.93 o 
 -15   4   4     2464.69     2242.89     54.91 o 
 -14   4   4     6752.87     6530.32     91.69 o 
 -13   4   4     7285.72     7548.95     91.10 o 
 -12   4   4     1672.36     1704.91     37.98 o 
 -11   4   4      601.90      568.38     18.38 o 
 -10   4   4      366.16      353.45     15.26 o 
  -9   4   4     3168.70     3286.80     37.59 o 
  -8   4   4     2225.92     2108.67     29.20 o 
  -7   4   4      139.54       97.46     11.92 o 
  -6   4   4     2679.21     2985.07     40.44 o 
  -5   4   4    25343.74    25112.88    173.77 o 
  -4   4   4    23222.67    22700.02    180.26 o 
  -3   4   4    23249.46    23273.54    194.56 o 
  -2   4   4     4602.04     4881.50     50.20 o 
  -1   4   4     5137.84     5404.79     52.61 o 
   0   4   4     3596.78     3791.02     45.94 o 
   1   4   4     6559.29     6861.36     73.67 o 
   2   4   4    57225.21    60433.38    681.44 o 
   3   4   4    14447.96    15321.77    240.51 o 
   4   4   4    17038.33    16891.20    160.61 o 
   5   4   4    23259.09    23013.20    228.56 o 
   6   4   4      721.03      675.39     22.03 o 
   7   4   4    39238.88    39064.84    310.28 o 
   8   4   4    40109.18    39486.54    301.90 o 
   9   4   4      312.95      382.43     19.97 o 
  10   4   4     4251.16     4255.65     51.93 o 
  11   4   4      307.33      298.29     19.27 o 
  12   4   4      224.84      239.37     22.44 o 
  13   4   4     2576.59     2437.11     51.22 o 
  14   4   4       60.27       48.11     19.08 o 
  15   4   4     2672.27     2683.84     70.22 o 
  16   4   4     8659.86     8645.81    134.57 o 
  17   4   4     1230.62     1359.41     76.45 o 
  18   4   4      203.50      291.85     51.83 o 
  19   4   4      780.60      800.64     47.08 o 
  20   4   4      251.43      314.23     43.60 o 
  21   4   4       18.23       12.71     40.22 o 
  22   4   4     1043.32     1113.80     74.07 o 
  23   4   4        0.99      -17.03    118.11 o 
  24   4   4      659.46      804.57    110.94 o 
 -25   5   4      130.84       87.20     88.02 o 
 -24   5   4      100.00       73.05     54.02 o 
 -23   5   4       11.30      -54.61     54.61 o 
 -22   5   4       21.11       17.22     40.43 o 
 -21   5   4      502.82      488.85     63.60 o 
 -20   5   4      540.78      545.69     55.59 o 
 -19   5   4      443.85      489.15     34.77 o 
 -18   5   4       44.38       76.99     30.48 o 
 -17   5   4     1323.34     1512.44     53.75 o 
 -16   5   4      972.66      892.39     42.25 o 
 -15   5   4        3.99      -13.70     25.45 o 
 -14   5   4     3575.90     3408.47     68.52 o 
 -13   5   4     2121.29     2072.78     53.59 o 
 -12   5   4     1383.52     1379.48     35.93 o 
 -11   5   4     2366.84     2357.83     35.96 o 
 -10   5   4      495.77      528.41     18.06 o 
  -9   5   4     5071.93     5187.70     52.16 o 
  -8   5   4     3903.56     3784.81     43.22 o 
  -7   5   4        0.73       10.15      9.39 o 
  -6   5   4     7807.51     7472.56     67.75 o 
  -5   5   4     2313.23     2092.25     25.56 o 
  -4   5   4     3696.53     3717.42     38.91 o 
  -3   5   4     1394.09     1433.94     22.00 o 
  -2   5   4     1362.51     1695.20     24.59 o 
  -1   5   4       49.61       39.44      6.74 o 
   0   5   4       30.79       13.66      8.45 o 
   1   5   4     9478.13    10247.42    100.80 o 
   2   5   4    11917.88    12339.16    125.04 o 
   3   5   4     4930.30     5328.86     82.55 o 
   4   5   4     2971.17     2997.03     42.03 o 
   5   5   4     1977.16     1895.58     36.00 o 
   6   5   4      583.73      567.87     22.88 o 
   7   5   4      670.61      723.68     22.37 o 
   8   5   4     4312.59     4251.51     50.67 o 
   9   5   4        0.22       69.37     15.15 o 
  10   5   4     6530.43     6494.67     72.74 o 
  11   5   4     1189.22     1257.59     34.51 o 
  12   5   4      661.82      634.99     30.70 o 
  13   5   4      489.92      495.07     30.13 o 
  14   5   4       64.59       37.20     24.71 o 
  15   5   4      436.82      431.59     36.56 o 
  16   5   4       92.10       62.51     28.46 o 
  17   5   4       95.31       50.24     48.40 o 
  18   5   4       41.99      -20.55     41.72 o 
  19   5   4       35.46      -33.60     33.60 o 
  20   5   4       31.78        5.45     36.53 o 
  21   5   4        2.46       -5.35     39.84 o 
  22   5   4        2.59      -25.81     61.76 o 
  23   5   4       33.17      -25.75    116.13 o 
  24   5   4        5.61      157.18     95.00 o 
 -24   6   4      621.57      591.14     69.05 o 
 -23   6   4      138.40       43.03     64.05 o 
 -22   6   4       31.32      -29.00     42.79 o 
 -21   6   4       10.49      -38.88     38.88 o 
 -20   6   4        6.23       48.39     39.69 o 
 -19   6   4     1770.76     1788.55     77.07 o 
 -18   6   4      878.10      894.89     43.88 o 
 -17   6   4      600.86      574.68     38.88 o 
 -16   6   4     1949.38     1937.36     57.41 o 
 -15   6   4        4.55        6.93     25.74 o 
 -14   6   4     1851.03     1899.09     54.78 o 
 -13   6   4    13073.72    12784.25    154.93 o 
 -12   6   4     9104.22     8991.42    108.21 o 
 -11   6   4     2370.98     2422.66     49.22 o 
 -10   6   4     9523.25     9451.58     81.95 o 
  -9   6   4      594.05      576.17     19.51 o 
  -8   6   4      143.74      116.71     12.93 o 
  -7   6   4     1734.46     1704.26     29.14 o 
  -6   6   4     1158.61     1148.34     24.21 o 
  -5   6   4    24573.40    23870.13    167.47 o 
  -4   6   4    75237.89    71156.63    447.78 o 
  -3   6   4     3815.71     4259.34     45.76 o 
  -2   6   4     6613.22     6703.29     64.61 o 
  -1   6   4       76.14       65.08      8.65 o 
   0   6   4      236.40      166.57     15.92 o 
   1   6   4    25280.06    24650.26    193.45 o 
   2   6   4    16414.08    14752.23    129.36 o 
   3   6   4      222.07      202.92     10.32 o 
   4   6   4    60687.03    60151.30    486.88 o 
   5   6   4      122.54      120.26     11.50 o 
   6   6   4        2.45        2.51     12.27 o 
   7   6   4    35922.83    36226.70    295.02 o 
   8   6   4    31035.25    29756.47    237.54 o 
   9   6   4       45.90       82.28     21.18 o 
  10   6   4    18592.42    18602.62    168.80 o 
  11   6   4      117.23      114.60     21.68 o 
  12   6   4     5214.45     5038.92     78.47 o 
  13   6   4      515.33      526.43     39.83 o 
  14   6   4     2887.09     2962.56     74.40 o 
  15   6   4     3739.78     3728.56    128.58 o 
  16   6   4    11604.30    11926.01    173.10 o 
  17   6   4     3120.96     3094.49     79.43 o 
  18   6   4     1009.52     1024.45     72.65 o 
  19   6   4      375.63      335.88     42.13 o 
  20   6   4     1396.51     1449.12     64.80 o 
  21   6   4      286.40      280.41     48.50 o 
  22   6   4     2365.85     2550.39    114.95 o 
  23   6   4       10.09      -82.28     82.28 o 
 -24   7   4       31.59       31.05     74.68 o 
 -23   7   4      451.17      339.43     76.49 o 
 -22   7   4      432.98      485.16     60.34 o 
 -21   7   4       31.92       18.39     42.97 o 
 -20   7   4      223.38      104.01     49.20 o 
 -19   7   4      755.74      835.57     74.44 o 
 -18   7   4      590.95      606.31     39.42 o 
 -17   7   4      288.89      255.23     36.83 o 
 -16   7   4      344.57      321.62     34.63 o 
 -15   7   4     3669.24     3559.55     73.80 o 
 -14   7   4      184.65      137.16     28.64 o 
 -13   7   4      545.14      519.92     33.90 o 
 -12   7   4       91.70      105.46     25.96 o 
 -11   7   4    10883.36    10715.15    155.69 o 
 -10   7   4     4908.54     4724.09     62.45 o 
  -9   7   4      621.82      627.94     21.56 o 
  -8   7   4      627.12      590.09     20.21 o 
  -7   7   4     6991.07     7022.16     73.48 o 
  -6   7   4     3826.00     3772.15     47.64 o 
  -5   7   4     6593.86     6908.69     57.48 o 
  -4   7   4     1172.03     1172.60     20.81 o 
  -3   7   4    13513.52    13641.44    103.62 o 
  -2   7   4     5715.12     5833.14     60.28 o 
  -1   7   4     8051.32     8869.95     81.79 o 
   0   7   4     4216.79     4810.68     55.43 o 
   1   7   4      139.98      119.79     11.39 o 
   2   7   4     3584.25     3701.24     42.23 o 
   3   7   4     1032.47     1019.54     24.35 o 
   4   7   4      335.34      403.90     14.14 o 
   5   7   4     8670.28     9190.55     90.42 o 
   6   7   4     3859.21     3781.05     44.07 o 
   7   7   4        6.19        6.56     22.38 o 
   8   7   4      319.35      333.47     20.71 o 
   9   7   4      715.37      661.07     26.62 o 
  10   7   4     1735.14     1837.88     48.51 o 
  11   7   4      252.51      244.80     34.93 o 
  12   7   4      583.37      674.97     45.51 o 
  13   7   4      688.81      679.45     47.76 o 
  14   7   4      179.44      242.97     37.47 o 
  15   7   4       46.70       73.26     38.51 o 
  16   7   4        2.04      -35.36     35.36 o 
  17   7   4       77.93      165.18     40.13 o 
  18   7   4       91.76      112.71     37.55 o 
  19   7   4       16.91        2.85     39.23 o 
  20   7   4        4.61       -0.48     44.46 o 
  21   7   4       33.21      -49.64     49.64 o 
  22   7   4        0.00      -20.73     57.80 o 
  23   7   4       37.20     -100.71    108.74 o 
 -24   8   4       67.04      -68.96     68.96 o 
 -23   8   4       44.69       13.49     89.85 o 
 -22   8   4       16.07      -60.42     68.79 o 
 -21   8   4      115.49      305.28    167.21 o 
 -20   8   4      879.09      880.48     79.67 o 
 -19   8   4     3348.47     3347.16    126.22 o 
 -18   8   4      357.66      447.76     39.76 o 
 -17   8   4      222.77      214.34     35.50 o 
 -16   8   4       55.89       -5.02     31.02 o 
 -15   8   4      585.77      551.41     40.67 o 
 -14   8   4       60.56       16.96     31.46 o 
 -13   8   4     2656.41     2584.06     67.54 o 
 -12   8   4     3102.98     3052.53     71.53 o 
 -11   8   4     5362.58     5239.99     93.49 o 
 -10   8   4    17873.60    17793.84    172.32 o 
  -9   8   4     4945.58     4853.12     60.43 o 
  -8   8   4    12351.51    12970.87    125.92 o 
  -7   8   4     9360.99     9269.12     91.29 o 
  -6   8   4     2293.07     2368.49     40.39 o 
  -5   8   4    12982.79    12746.11    100.47 o 
  -4   8   4    10262.76    10350.22     78.06 o 
  -3   8   4      872.37      882.00     19.19 o 
  -2   8   4     1468.47     1444.71     24.69 o 
  -1   8   4      320.56      336.45     15.63 o 
   0   8   4     1768.78     1735.22     31.88 o 
   1   8   4    50117.45    49651.76    432.65 o 
   2   8   4    76543.82    75800.96    544.50 o 
   3   8   4      433.91      439.59     15.47 o 
   4   8   4     1795.35     1775.68     28.25 o 
   5   8   4     1609.08     1682.40     27.26 o 
   6   8   4      653.15      727.25     17.36 o 
   7   8   4     2303.18     2350.27     41.17 o 
   8   8   4     1219.34     1317.32     37.38 o 
   9   8   4     6372.99     6299.69     89.31 o 
  10   8   4    10726.40    10605.36    140.75 o 
  11   8   4     2440.92     2471.35     77.91 o 
  12   8   4       10.39       -8.62     33.10 o 
  13   8   4     5727.72     5611.04    121.52 o 
  14   8   4     5874.21     5907.16    128.04 o 
  15   8   4      909.79      943.19     59.01 o 
  16   8   4     4081.89     3966.32    105.70 o 
  17   8   4      520.17      561.47     38.98 o 
  18   8   4     1634.23     1642.89     59.31 o 
  19   8   4      210.35      205.94     37.52 o 
  20   8   4       29.22      119.54     81.37 o 
  21   8   4      809.98      759.57    102.29 o 
  22   8   4     1599.49     1581.82    157.34 o 
  23   8   4      217.02      147.86    118.20 o 
 -24   9   4        0.76       28.46    108.95 o 
 -23   9   4      365.78      427.47     84.34 o 
 -22   9   4      188.96      108.94     88.20 o 
 -21   9   4     1433.03     1419.15     79.47 o 
 -20   9   4      193.81      284.79     70.14 o 
 -19   9   4     2842.96     2700.67    100.01 o 
 -18   9   4     1000.00      998.49     50.48 o 
 -17   9   4     1394.62     1410.69     58.50 o 
 -16   9   4     3596.12     3512.37     84.49 o 
 -15   9   4      708.83      690.28     44.06 o 
 -14   9   4     3603.28     3533.36     81.38 o 
 -13   9   4     1351.08     1515.58     57.08 o 
 -12   9   4     3128.62     3124.36     74.29 o 
 -11   9   4     4182.56     4252.69     84.74 o 
 -10   9   4        1.94      -21.51     21.51 o 
  -9   9   4      963.43      997.81     37.25 o 
  -8   9   4      145.40      147.43     18.62 o 
  -7   9   4     8050.37     7745.70     86.71 o 
  -6   9   4    16632.53    16417.32    136.29 o 
  -5   9   4    14656.54    14460.08    121.54 o 
  -4   9   4     5156.04     4915.51     46.38 o 
  -3   9   4     6546.94     6358.70     57.85 o 
  -2   9   4    15886.30    16024.74    121.07 o 
  -1   9   4     1043.81     1022.96     21.73 o 
   0   9   4    19000.54    18939.92    171.46 o 
   1   9   4      667.21      726.36     22.61 o 
   2   9   4     4669.45     4315.30     48.07 o 
   3   9   4       71.09       49.53     11.04 o 
   4   9   4     1253.20     1265.47     23.76 o 
   5   9   4       68.62       47.30     11.93 o 
   6   9   4      210.61      206.45     13.33 o 
   7   9   4       37.48       33.82     11.09 o 
   8   9   4     1733.94     1805.44     39.10 o 
   9   9   4     4223.72     4206.56     62.24 o 
  10   9   4     3939.16     3773.98     96.25 o 
  11   9   4     1522.76     1607.02     68.62 o 
  12   9   4     3209.13     3212.06     91.96 o 
  13   9   4       18.20      -37.41     37.41 o 
  14   9   4      210.85      242.85     47.65 o 
  15   9   4      816.81      821.35     59.62 o 
  16   9   4       60.91       59.18     30.30 o 
  17   9   4       12.14       43.62     39.28 o 
  18   9   4       10.35       10.08     34.40 o 
  19   9   4       88.11      100.83     47.99 o 
  20   9   4      255.77      220.98     49.69 o 
  21   9   4        1.17        3.49     63.90 o 
  22   9   4        0.25      -22.47    102.78 o 
  23   9   4       59.79     -106.54    106.54 o 
 -23  10   4       15.96       42.24    142.52 o 
 -22  10   4       11.75       62.41     87.27 o 
 -21  10   4        9.62      -61.01     61.01 o 
 -20  10   4      889.12      970.13     71.91 o 
 -19  10   4      605.29      612.01     62.93 o 
 -18  10   4      988.07      974.33     58.45 o 
 -17  10   4     2165.00     2112.64     69.70 o 
 -16  10   4       86.02      112.30     36.88 o 
 -15  10   4     1094.57     1137.18     66.34 o 
 -14  10   4     4814.16     4640.71     95.06 o 
 -13  10   4      741.03      775.83     51.88 o 
 -12  10   4     6602.77     6574.62    113.19 o 
 -11  10   4     3816.65     3695.64     81.04 o 
 -10  10   4     2857.23     2933.22     71.72 o 
  -9  10   4     3129.05     3004.47     64.83 o 
  -8  10   4     6117.70     5967.41     85.41 o 
  -7  10   4    21873.49    21472.34    181.47 o 
  -6  10   4      382.42      429.80     20.97 o 
  -5  10   4     1879.11     1875.90     33.41 o 
  -4  10   4     4137.22     4103.82     44.30 o 
  -3  10   4    11770.31    11626.66     92.39 o 
  -2  10   4     1170.36     1189.25     24.42 o 
  -1  10   4    18359.36    18267.02    137.56 o 
   0  10   4    46114.20    46927.87    334.24 o 
   1  10   4    30896.96    31594.18    234.66 o 
   2  10   4     1784.50     1626.89     31.86 o 
   3  10   4      614.74      634.39     22.21 o 
   4  10   4    25773.97    25463.72    194.51 o 
   5  10   4      766.79      801.72     23.11 o 
   6  10   4     1341.88     1419.77     32.24 o 
   7  10   4     2445.70     2398.83     40.45 o 
   8  10   4      438.59      413.65     19.35 o 
   9  10   4     1541.67     1564.56     46.50 o 
  10  10   4     1026.86     1074.31     43.46 o 
  11  10   4    13075.65    12877.08    174.77 o 
  12  10   4     9525.34     9779.62    154.23 o 
  13  10   4      296.18      255.73     32.35 o 
  14  10   4      279.79      271.87     34.09 o 
  15  10   4        6.69      -13.50     29.99 o 
  16  10   4      628.76      638.98     44.03 o 
  17  10   4      354.01      406.42     42.55 o 
  18  10   4      587.89      597.09     50.44 o 
  19  10   4       23.09        3.12     41.44 o 
  20  10   4      895.33      949.30     99.69 o 
  21  10   4      939.28      702.51    207.50 o 
  22  10   4      745.36      639.21    217.83 o 
 -23  11   4        8.84      -38.27    181.08 o 
 -22  11   4       39.79      -87.79     90.60 o 
 -21  11   4      275.32      282.05     98.49 o 
 -20  11   4      782.85      691.06     97.03 o 
 -19  11   4      166.26      234.95     57.02 o 
 -18  11   4       31.67       -0.96     46.74 o 
 -17  11   4      895.75      904.83     51.26 o 
 -16  11   4      214.63      230.07     39.87 o 
 -15  11   4      772.78      738.07     48.58 o 
 -14  11   4      907.42      868.82     48.34 o 
 -13  11   4     3810.37     3730.34     86.81 o 
 -12  11   4     7449.30     7201.81    121.83 o 
 -11  11   4     1266.66     1144.94     58.95 o 
 -10  11   4     7140.97     6973.99    117.10 o 
  -9  11   4     3639.58     3586.56     87.99 o 
  -8  11   4    22140.90    21851.70    223.89 o 
  -7  11   4     3103.39     3023.23     56.42 o 
  -6  11   4      139.06      126.50     18.73 o 
  -5  11   4      776.90      838.37     27.50 o 
  -4  11   4     2487.72     2497.89     33.24 o 
  -3  11   4     1146.50     1150.58     26.92 o 
  -2  11   4      574.29      574.94     18.74 o 
  -1  11   4     4166.86     4152.50     49.55 o 
   0  11   4     1848.23     1946.75     34.55 o 
   1  11   4     1540.89     1595.66     33.82 o 
   2  11   4      947.03     1002.65     25.22 o 
   3  11   4     2060.06     2274.31     40.00 o 
   4  11   4    29174.95    29444.65    234.31 o 
   5  11   4      326.00      301.85     22.98 o 
   6  11   4     4845.10     4920.41     69.36 o 
   7  11   4        7.70      -18.20     18.20 o 
   8  11   4     1824.36     1801.89     39.34 o 
   9  11   4     5752.61     5777.51    101.15 o 
  10  11   4      559.06      549.98     38.00 o 
  11  11   4      254.41      245.70     34.03 o 
  12  11   4      190.08      166.83     33.76 o 
  13  11   4        7.91       18.30     31.71 o 
  14  11   4       13.91        4.69     32.39 o 
  15  11   4      251.84      281.32     38.37 o 
  16  11   4      210.31      198.80     39.98 o 
  17  11   4       63.89       41.25     40.02 o 
  18  11   4      334.93      291.80     48.77 o 
  19  11   4      146.52      128.15     53.71 o 
  20  11   4      167.02      104.65     53.69 o 
  21  11   4      182.52      104.30    153.91 o 
  22  11   4        0.07       36.02    182.98 o 
 -22  12   4      138.10      -77.37     94.85 o 
 -21  12   4      278.03      328.30    147.32 o 
 -20  12   4     1109.67     1193.18    190.46 o 
 -19  12   4       82.06      106.47     53.84 o 
 -18  12   4      264.55      293.29     56.97 o 
 -17  12   4       80.41       28.18     37.00 o 
 -16  12   4        4.78       -9.77     37.01 o 
 -15  12   4     1094.11     1112.46     56.27 o 
 -14  12   4     2366.22     2365.02     74.56 o 
 -13  12   4      219.07      251.01     37.01 o 
 -12  12   4     1035.16      952.16     48.67 o 
 -11  12   4     1350.03     1296.87     55.11 o 
 -10  12   4      383.53      274.22     33.60 o 
  -9  12   4    19255.24    18340.06    233.54 o 
  -8  12   4    19582.87    18925.55    238.38 o 
  -7  12   4     5198.13     5098.14     83.11 o 
  -6  12   4    24274.44    23903.98    227.92 o 
  -5  12   4     1723.12     1673.41     41.00 o 
  -4  12   4      146.71      100.06     16.47 o 
  -3  12   4     5796.59     5872.30     81.06 o 
  -2  12   4    25169.75    24774.82    201.53 o 
  -1  12   4     1249.93     1218.05     32.70 o 
   0  12   4     8359.42     8559.43     92.11 o 
   1  12   4      194.15      215.00     17.83 o 
   2  12   4      137.63      135.62     17.48 o 
   3  12   4     2373.50     2358.76     42.08 o 
   4  12   4     3605.58     3643.77     79.85 o 
   5  12   4    13675.70    13559.76    141.35 o 
   6  12   4    33797.54    33617.72    300.30 o 
   7  12   4      117.54       94.46     24.01 o 
   8  12   4     5756.23     5624.05     88.41 o 
   9  12   4      911.13      896.41     49.53 o 
  10  12   4     4615.96     4579.77     94.46 o 
  11  12   4      411.57      350.93     38.30 o 
  12  12   4     9315.97     9157.45    146.09 o 
  13  12   4      260.34      272.56     47.88 o 
  14  12   4     2406.35     2427.73     76.47 o 
  15  12   4      493.78      523.07     47.30 o 
  16  12   4      110.23       57.04     41.83 o 
  17  12   4     1891.23     1969.61     97.51 o 
  18  12   4     3174.87     3547.04    105.23 o 
  19  12   4       56.86       38.14     55.70 o 
  20  12   4     2033.63     2114.77    135.68 o 
  21  12   4       45.34       98.69    156.34 o 
 -22  13   4      108.58      116.62     98.47 o 
 -21  13   4        2.05      -90.34     90.34 o 
 -20  13   4        0.79     -118.89    125.00 o 
 -19  13   4      115.80       63.92     52.50 o 
 -18  13   4       46.09       13.24     49.41 o 
 -17  13   4       70.38       17.96     39.67 o 
 -16  13   4      675.74      764.13     52.77 o 
 -15  13   4      924.53      936.95     71.56 o 
 -14  13   4      148.51      146.79     39.73 o 
 -13  13   4     2397.03     2402.16     74.74 o 
 -12  13   4       78.68      105.08     35.54 o 
 -11  13   4     3537.29     3524.02     95.93 o 
 -10  13   4     2478.69     2473.42     72.77 o 
  -9  13   4       12.46       -3.84     29.90 o 
  -8  13   4      500.08      485.57     41.15 o 
  -7  13   4       95.47       97.91     26.96 o 
  -6  13   4      905.37      887.00     38.31 o 
  -5  13   4     1316.14     1227.34     39.48 o 
  -4  13   4     2025.85     1899.32     45.56 o 
  -3  13   4     1190.35     1253.74     39.00 o 
  -2  13   4     2516.62     2549.26     55.58 o 
  -1  13   4     2621.21     2769.18     59.39 o 
   0  13   4     1327.25     1318.69     40.18 o 
   1  13   4     4726.06     4858.23     65.92 o 
   2  13   4      310.53      330.95     25.04 o 
   3  13   4     3420.96     3525.60     59.81 o 
   4  13   4       51.37       40.43     25.36 o 
   5  13   4     3159.27     3069.80     64.50 o 
   6  13   4      399.95      408.07     34.82 o 
   7  13   4      387.88      374.84     33.25 o 
   8  13   4        4.58       -7.00     24.85 o 
   9  13   4        7.37       -6.61     24.76 o 
  10  13   4      367.15      340.73     40.22 o 
  11  13   4      687.66      739.70     48.11 o 
  12  13   4     1488.37     1463.60     62.16 o 
  13  13   4     1153.10     1190.81     61.27 o 
  14  13   4      394.33      424.61     49.21 o 
  15  13   4      936.92      903.43     59.44 o 
  16  13   4      163.31      164.12     47.04 o 
  17  13   4      302.64      351.11     54.40 o 
  18  13   4      140.93      214.68     53.54 o 
  19  13   4       82.40      103.98     61.20 o 
  20  13   4        9.56      -82.89     85.15 o 
  21  13   4        0.76      -27.66     81.69 o 
 -21  14   4       37.17        0.14    101.58 o 
 -20  14   4        4.08      -94.20     94.20 o 
 -19  14   4        2.79      -68.91     68.91 o 
 -18  14   4      543.89      470.65     64.45 o 
 -17  14   4      593.21      615.97     63.97 o 
 -16  14   4      271.14      269.46     46.18 o 
 -15  14   4     7378.36     7120.83    133.28 o 
 -14  14   4     5464.20     5588.45    115.55 o 
 -13  14   4       20.04       31.43     37.91 o 
 -12  14   4       92.60       53.67     28.89 o 
 -11  14   4      720.52      749.72     50.36 o 
 -10  14   4      379.50      330.54     39.88 o 
  -9  14   4      787.85      812.03     54.55 o 
  -8  14   4      242.95      233.95     40.33 o 
  -7  14   4      806.86      810.06     48.27 o 
  -6  14   4     1196.44     1221.42     67.66 o 
  -5  14   4      117.25      126.63     36.86 o 
  -4  14   4    17400.33    17249.46    281.06 o 
  -3  14   4    17420.65    17727.16    202.51 o 
  -2  14   4     8594.75     8769.35    123.94 o 
  -1  14   4     3042.37     2974.32     72.30 o 
   0  14   4     5667.96     6180.74    119.27 o 
   1  14   4     8016.68     8077.75    126.85 o 
   2  14   4     3569.23     3748.04     63.24 o 
   3  14   4      304.49      325.40     26.33 o 
   4  14   4       79.14       42.35     26.71 o 
   5  14   4     7454.10     7232.23    133.24 o 
   6  14   4    15080.68    15175.38    186.28 o 
   7  14   4     4004.22     4113.54     81.15 o 
   8  14   4      236.73      255.19     32.19 o 
   9  14   4     4930.29     4888.54     88.30 o 
  10  14   4      204.16      238.99     30.10 o 
  11  14   4     2311.01     2232.35     74.81 o 
  12  14   4     2801.78     2748.73     84.15 o 
  13  14   4      726.24      824.61     60.49 o 
  14  14   4     5460.53     5547.70    128.13 o 
  15  14   4      425.55      382.08     53.05 o 
  16  14   4        9.86      -28.69     45.60 o 
  17  14   4     1407.29     1515.85     91.41 o 
  18  14   4     1909.65     1947.57    104.70 o 
  19  14   4      296.79      283.52     98.66 o 
  20  14   4      143.21      162.78    274.72 o 
 -21  15   4      783.78     1167.77    254.97 o 
 -20  15   4      284.56      229.97    115.84 o 
 -19  15   4      363.44      232.95    112.48 o 
 -18  15   4      251.98      283.59    106.28 o 
 -17  15   4     1505.74     1821.74     82.78 o 
 -16  15   4     1977.78     2239.31    104.42 o 
 -15  15   4      155.74      155.83     52.42 o 
 -14  15   4       54.94       38.80     47.56 o 
 -13  15   4     1772.09     1670.39     80.01 o 
 -12  15   4     3005.85     3033.68    113.56 o 
 -11  15   4       34.66       28.01     42.08 o 
 -10  15   4      190.05      152.54     43.03 o 
  -9  15   4     3379.05     3520.96    100.54 o 
  -8  15   4     2138.25     1968.79     78.04 o 
  -7  15   4     4736.47     4539.34    125.49 o 
  -6  15   4      197.63      199.58     41.09 o 
  -5  15   4     5845.21     5707.42    137.46 o 
  -4  15   4     3896.70     3898.79    101.80 o 
  -3  15   4     1754.26     1696.02     92.32 o 
  -2  15   4     6873.69     6959.31    257.55 o 
  -1  15   4     5480.95     5391.86    171.17 o 
   0  15   4     4469.48     4464.74    151.91 o 
   1  15   4     1240.48     1271.22     79.01 o 
   2  15   4      168.21      159.41     35.11 o 
   3  15   4     1339.72     1388.14    129.51 o 
   4  15   4     1197.31     1180.52     51.08 o 
   5  15   4        2.00       -2.35     29.69 o 
   6  15   4       12.33        9.25     26.47 o 
   7  15   4     4311.52     4246.54     85.48 o 
   8  15   4      692.23      624.50     41.81 o 
   9  15   4     1018.11      957.28     48.89 o 
  10  15   4      497.16      489.66     51.55 o 
  11  15   4       20.00      -37.64     40.67 o 
  12  15   4     1398.47     1528.58     74.33 o 
  13  15   4       30.13       22.78     45.96 o 
  14  15   4       73.97       69.59     47.63 o 
  15  15   4       16.79      -23.92     48.31 o 
  16  15   4        0.15      -19.92     49.49 o 
  17  15   4        4.42      -50.14     50.14 o 
  18  15   4      177.48        8.68     94.90 o 
  19  15   4        4.76      -25.10     92.46 o 
  20  15   4       18.38     -189.95    189.95 o 
 -20  16   4       69.67       28.18    152.57 o 
 -19  16   4      236.53      235.74    115.51 o 
 -18  16   4      608.34      489.20    117.32 o 
 -17  16   4       86.11       64.69     62.11 o 
 -16  16   4      336.10      393.47     59.62 o 
 -15  16   4      234.79      210.13     55.43 o 
 -14  16   4       19.72      -38.91     46.98 o 
 -13  16   4      573.61      576.67     59.14 o 
 -12  16   4     1097.86     1062.10     68.94 o 
 -11  16   4       65.52       87.91     46.57 o 
 -10  16   4     2265.25     2414.12    115.35 o 
  -9  16   4     3859.95     3789.68    173.26 o 
  -8  16   4      110.03       96.29     49.48 o 
  -7  16   4      275.81      281.71     53.87 o 
  -6  16   4       14.13      -19.42     38.94 o 
  -5  16   4     1506.77     1381.30    137.84 o 
  -4  16   4     2050.16     2117.22     82.55 o 
  -3  16   4     2054.83     1959.74     90.50 o 
  -2  16   4      178.38       59.62     48.23 o 
  -1  16   4      169.70      146.92     61.40 o 
   0  16   4       42.10       13.81     55.32 o 
   1  16   4     1301.77     1247.18    139.10 o 
   2  16   4     8819.15     8668.83    311.40 o 
   3  16   4     1931.29     2093.63    142.54 o 
   4  16   4     1676.38     1774.93     99.64 o 
   5  16   4     5361.11     5298.67    119.23 o 
   6  16   4      653.97      681.82     52.40 o 
   7  16   4      751.87      670.54     46.71 o 
   8  16   4      776.85      870.13     50.81 o 
   9  16   4      295.96      270.26     40.32 o 
  10  16   4     1426.89     1431.54     61.28 o 
  11  16   4      858.83      877.70     63.61 o 
  12  16   4      219.30      188.48     51.28 o 
  13  16   4      249.42      231.32     52.63 o 
  14  16   4      231.87      206.29     54.40 o 
  15  16   4       83.04       73.12     56.11 o 
  16  16   4     1404.23     1578.04     99.73 o 
  17  16   4      726.78      590.16    142.22 o 
  18  16   4       10.27      -93.08     93.08 o 
  19  16   4       65.70      135.31    100.61 o 
 -19  17   4        3.43      -50.58    177.80 o 
 -18  17   4      157.93      357.60    113.61 o 
 -17  17   4      369.53      357.27     67.52 o 
 -16  17   4      534.76      566.06     78.49 o 
 -15  17   4       51.72       27.69     53.08 o 
 -14  17   4       61.22       65.59     51.92 o 
 -13  17   4      930.36      866.35     69.14 o 
 -12  17   4     1087.36      962.85     69.70 o 
 -11  17   4       26.35       51.81     58.35 o 
 -10  17   4      928.02      964.96     67.03 o 
  -9  17   4     1024.12      932.68     75.30 o 
  -8  17   4     2429.32     2510.86    105.44 o 
  -7  17   4       13.87      -31.01     49.14 o 
  -6  17   4      594.94      555.19     63.49 o 
  -5  17   4      271.80      228.42     48.82 o 
  -4  17   4     3581.12     3661.64    118.32 o 
  -3  17   4      156.10      139.06     51.86 o 
  -2  17   4     1662.90     1748.05    112.25 o 
  -1  17   4     1109.32      927.14     90.57 o 
   0  17   4     2106.45     2102.34    126.00 o 
   1  17   4      290.97      409.80     78.84 o 
   2  17   4     1482.05     1500.91    107.41 o 
   3  17   4       42.90       98.52     85.13 o 
   4  17   4     3053.07     3101.94    165.00 o 
   5  17   4      227.33      241.74     53.80 o 
   6  17   4      416.79      404.97     49.61 o 
   7  17   4        5.12      -38.88     38.88 o 
   8  17   4      888.46      791.21     58.15 o 
   9  17   4      420.97      471.16     48.50 o 
  10  17   4       26.93       30.41     39.00 o 
  11  17   4      139.56      141.13     34.43 o 
  12  17   4      261.22      313.87     56.66 o 
  13  17   4        0.06       19.96     50.40 o 
  14  17   4       83.37       27.54     53.08 o 
  15  17   4       28.85       65.73     57.14 o 
  16  17   4       91.67       11.08     78.98 o 
  17  17   4      159.51      216.25    139.59 o 
  18  17   4        9.22      -34.65    101.80 o 
 -18  18   4      794.80      861.68    133.08 o 
 -17  18   4       94.04      139.99    109.88 o 
 -16  18   4      183.61      150.23     70.62 o 
 -15  18   4       30.13       14.82     68.42 o 
 -14  18   4       47.30      -29.70     49.39 o 
 -13  18   4      467.81      423.74     67.51 o 
 -12  18   4      209.72      164.24     57.01 o 
 -11  18   4      947.35     1042.13     73.76 o 
 -10  18   4     3110.49     2843.25    119.43 o 
  -9  18   4     1722.56     1767.55     97.07 o 
  -8  18   4       64.01       32.05     55.12 o 
  -7  18   4     3280.88     3369.52    121.81 o 
  -6  18   4     1058.92     1172.92     80.07 o 
  -5  18   4      825.36      905.81     74.63 o 
  -4  18   4      866.17      873.98     71.71 o 
  -3  18   4       53.31       97.61     50.76 o 
  -2  18   4     4952.76     4506.73    167.57 o 
  -1  18   4       42.44       21.49     71.74 o 
   0  18   4      181.33      244.39     69.26 o 
   1  18   4    12500.88    13009.49    309.29 o 
   2  18   4    15200.51    15272.89    478.52 o 
   3  18   4      510.18      579.99    113.50 o 
   4  18   4     1459.10     1485.74    140.19 o 
   5  18   4       37.40       12.18     89.33 o 
   6  18   4     1543.60     1572.82     84.20 o 
   7  18   4      572.88      527.08     63.28 o 
   8  18   4     1433.33     1516.97    110.44 o 
   9  18   4     1859.94     1680.19     79.93 o 
  10  18   4     5298.66     5380.42    125.04 o 
  11  18   4     1265.76     1346.40     65.14 o 
  12  18   4       10.31      -56.19     56.19 o 
  13  18   4      948.69     1036.26     85.00 o 
  14  18   4     2131.29     2481.05    313.02 o 
  15  18   4       75.47      -10.04     97.17 o 
  16  18   4     1247.61     1352.01    139.71 o 
  17  18   4        1.77      -81.35    103.74 o 
 -17  19   4      253.55      259.53    120.76 o 
 -16  19   4      130.79      123.07     72.50 o 
 -15  19   4        1.71      -27.52     70.58 o 
 -14  19   4      294.96      304.44     82.36 o 
 -13  19   4      196.55      188.44     60.69 o 
 -12  19   4       14.82       18.61     54.56 o 
 -11  19   4        2.47       -1.24     61.62 o 
 -10  19   4      426.56      501.62     73.95 o 
  -9  19   4     1131.27     1116.23     87.42 o 
  -8  19   4       28.60       -0.50     58.87 o 
  -7  19   4     1517.58     1322.09    146.11 o 
  -6  19   4      585.26      632.98     72.71 o 
  -5  19   4      464.57      571.96     69.31 o 
  -4  19   4      291.01      265.95     63.65 o 
  -3  19   4      438.56      491.28     89.06 o 
  -2  19   4       34.42       31.45     70.62 o 
  -1  19   4     1195.60     1044.11    100.72 o 
   0  19   4       23.20       64.40     69.95 o 
   1  19   4       42.96       60.09     69.65 o 
   2  19   4     1159.54     1166.49    142.29 o 
   3  19   4      147.54       41.60     90.27 o 
   4  19   4       40.40      -78.65     78.65 o 
   5  19   4      350.72      248.77     91.70 o 
   6  19   4      246.17      189.86     59.05 o 
   7  19   4     1680.77     1697.66     91.53 o 
   8  19   4      142.53      129.39     58.97 o 
   9  19   4      666.52      821.68     69.22 o 
  10  19   4      109.39       80.76     60.62 o 
  11  19   4      687.73      716.38     55.87 o 
  12  19   4       73.86       66.64     60.30 o 
  13  19   4      157.19      225.96    105.10 o 
  14  19   4        5.76      115.44    124.92 o 
  15  19   4      169.35      186.78    112.52 o 
  16  19   4       77.03      -30.53    107.84 o 
 -16  20   4        0.62      -56.50    109.48 o 
 -15  20   4      160.53      174.56     77.52 o 
 -14  20   4      534.82      533.29    104.00 o 
 -13  20   4      635.99      646.15     88.57 o 
 -12  20   4        2.11      103.75     65.83 o 
 -11  20   4     1744.23     1913.87    109.99 o 
 -10  20   4      791.64      763.59     84.93 o 
  -9  20   4       48.67      -31.49     71.14 o 
  -8  20   4      378.61      493.34    117.83 o 
  -7  20   4     1927.08     2069.83    128.05 o 
  -6  20   4      643.39      660.21     90.59 o 
  -5  20   4     1048.52     1113.16     87.00 o 
  -4  20   4     3954.25     4001.89    228.72 o 
  -3  20   4       19.80       18.61     77.13 o 
  -2  20   4      192.04      129.61     82.18 o 
  -1  20   4       14.53      -73.13     73.13 o 
   0  20   4      724.40      958.60    103.12 o 
   1  20   4     3337.15     3529.89    282.28 o 
   2  20   4     2937.50     2275.55    190.42 o 
   3  20   4       79.60      139.11    103.11 o 
   4  20   4      601.05      679.45    118.99 o 
   5  20   4      764.11      681.03    121.90 o 
   6  20   4       37.41      141.80     93.03 o 
   7  20   4     2769.31     2829.65    117.46 o 
   8  20   4     2139.57     2271.99    175.00 o 
   9  20   4      543.27      561.81     70.22 o 
  10  20   4     3843.63     4219.26    131.01 o 
  11  20   4      575.86      640.39     57.28 o 
  12  20   4       24.67      -98.68     98.68 o 
  13  20   4      575.91      733.38    210.11 o 
  14  20   4      185.25      180.20    108.63 o 
  15  20   4      175.50      310.55    121.00 o 
 -15  21   4      204.37      415.99     88.11 o 
 -14  21   4        6.66      -44.29     79.21 o 
 -13  21   4     1671.39     1898.06    147.11 o 
 -12  21   4      688.71      705.14    197.68 o 
 -11  21   4      563.88      586.90     84.21 o 
 -10  21   4      366.17      335.45    141.88 o 
  -9  21   4      944.89      942.59    103.28 o 
  -8  21   4     2055.79     2073.63    131.44 o 
  -7  21   4        9.04        2.31     84.77 o 
  -6  21   4      145.01      144.28     81.05 o 
  -5  21   4      765.54      709.09    105.86 o 
  -4  21   4       92.57      -72.88    146.06 o 
  -3  21   4      202.71      132.65     85.79 o 
  -2  21   4      121.78      290.87    131.11 o 
  -1  21   4     1468.55     1519.06    124.91 o 
   0  21   4      354.46      352.18     93.43 o 
   1  21   4      595.17      404.98     92.65 o 
   2  21   4      121.34      117.22    107.57 o 
   3  21   4     1885.62     1873.95    173.11 o 
   4  21   4     1081.28     1093.02    149.10 o 
   5  21   4       89.09       94.96    102.07 o 
   6  21   4      466.47      758.37    127.75 o 
   7  21   4       34.45      -31.93     88.81 o 
   8  21   4      223.01      185.38     64.34 o 
   9  21   4       18.06      -16.31     56.36 o 
  10  21   4       28.03      -68.58     68.58 o 
  11  21   4       79.65       38.23     59.62 o 
  12  21   4        1.82       35.40    138.46 o 
  13  21   4       34.16      -27.97    108.23 o 
  14  21   4      111.29       20.02    110.37 o 
 -14  22   4      620.27      727.22    243.24 o 
 -13  22   4      908.52      950.43    127.01 o 
 -12  22   4      180.70      245.86    132.01 o 
 -11  22   4        6.35      -74.75    111.75 o 
 -10  22   4       44.13      -16.78    118.17 o 
  -9  22   4      349.56      223.86     86.18 o 
  -8  22   4      803.14      759.05    102.01 o 
  -7  22   4        6.96      -10.52     80.51 o 
  -6  22   4     2371.79     2257.73    211.87 o 
  -5  22   4     1595.26     1691.78    363.51 o 
  -4  22   4      150.94       72.65    142.89 o 
  -3  22   4       55.16      266.53     90.44 o 
  -2  22   4     1970.95     1848.13    138.19 o 
  -1  22   4     1790.72     1842.83    138.27 o 
   0  22   4       51.87       10.77     92.95 o 
   1  22   4      866.77      750.77    142.43 o 
   2  22   4      211.12      -32.98    105.14 o 
   3  22   4        4.47      -30.46    104.97 o 
   4  22   4      415.04      339.47    121.78 o 
   5  22   4     1191.29      796.62    137.78 o 
   6  22   4     2501.64     2339.79    191.44 o 
   7  22   4      983.10      883.30    136.07 o 
   8  22   4       10.53      -62.93     91.17 o 
   9  22   4        6.13      -30.22     75.16 o 
  10  22   4      157.03      150.26     78.12 o 
  11  22   4       83.25       31.40     62.30 o 
  12  22   4      143.40      217.21    151.94 o 
 -12  23   4      127.17      267.84    135.69 o 
 -11  23   4       12.30      152.66    128.56 o 
 -10  23   4       70.93     -114.36    129.07 o 
  -9  23   4       10.63        1.87    120.22 o 
  -8  23   4        7.52       65.24     87.17 o 
  -7  23   4      401.29      333.41    146.15 o 
  -6  23   4      637.99      631.79    169.67 o 
  -5  23   4      578.39      607.61    176.44 o 
  -4  23   4      986.03     1181.19    366.49 o 
  -3  23   4      376.92      280.42     99.28 o 
  -2  23   4     1651.73     1763.59    301.05 o 
  -1  23   4      188.94      245.67     97.77 o 
   0  23   4     1416.99     1340.24    131.38 o 
   1  23   4      518.82      515.43    139.79 o 
   2  23   4      376.07      139.31    120.21 o 
   3  23   4       99.06     -101.85    101.85 o 
   4  23   4        4.26     -103.77    103.77 o 
   5  23   4        0.40      -55.91     99.87 o 
   6  23   4        3.99      -92.02     92.02 o 
   7  23   4       10.94       11.15    104.60 o 
   8  23   4       71.10      102.72    106.61 o 
   9  23   4       44.34       29.84    102.20 o 
  10  23   4      352.74      300.84     84.13 o 
  11  23   4        4.49      -58.71     58.71 o 
 -10  24   4      152.93      271.12    142.14 o 
  -9  24   4       50.03       52.68    139.58 o 
  -8  24   4      184.39      237.38    142.83 o 
  -7  24   4       15.83     -125.48    125.48 o 
  -6  24   4      199.59      112.30    144.64 o 
  -5  24   4      274.16      264.99    105.42 o 
  -4  24   4      259.06      610.71    221.97 o 
  -3  24   4     2507.03     2460.35    167.38 o 
  -2  24   4     1114.51     1275.98    250.78 o 
  -1  24   4      521.69      569.09    134.61 o 
   0  24   4     1912.26     2139.73    382.29 o 
   1  24   4       34.23     -121.32    121.32 o 
   2  24   4     1251.88      821.74    164.29 o 
   3  24   4        5.11     -115.94    115.94 o 
   4  24   4      744.33      791.73    148.33 o 
   5  24   4      493.11      351.76    131.33 o 
   6  24   4     1872.51     2220.57    203.22 o 
   7  24   4      825.03      811.02    140.72 o 
   8  24   4       66.67       32.19    108.24 o 
   9  24   4       89.79      -11.32    105.28 o 
  -7  25   4      191.03      529.49    169.13 o 
  -6  25   4      189.54      324.11    166.50 o 
  -5  25   4     1225.48     1392.69    204.99 o 
  -4  25   4       18.73      103.06    112.25 o 
  -3  25   4      169.95      429.56    117.68 o 
  -2  25   4       36.65      -96.54    183.21 o 
  -1  25   4      261.28      214.75    107.02 o 
   0  25   4       52.55       18.78    111.29 o 
   1  25   4        4.64      -30.29    124.03 o 
   3  25   4      133.74       28.23    130.05 o 
   4  25   4      178.57       89.61    132.85 o 
   5  25   4       53.79       -9.21    116.22 o 
   6  25   4      451.73      434.99    129.55 o 
  -3  26   4      257.92       63.55    137.81 o 
  -2  26   4      220.78      106.30    100.67 o 
  -1  26   4      199.59      205.08    123.22 o 
   0  26   4      516.08      464.69    185.38 o 
   1  26   4      117.65     -124.15    124.15 o 
   2  26   4      207.18      258.07    138.97 o 
 -25   1   5        4.04      -31.96    102.96 o 
 -24   1   5       39.65       28.58     95.84 o 
 -23   1   5      577.11      767.98    207.22 o 
 -22   1   5     1313.69     1335.99     71.89 o 
 -21   1   5     2342.87     2303.12     64.24 o 
 -20   1   5     1381.90     1335.93     49.91 o 
 -19   1   5      779.77      825.84     41.26 o 
 -18   1   5      110.32      117.74     30.19 o 
 -17   1   5       37.96        2.26     26.51 o 
 -16   1   5     1803.26     1724.55     54.25 o 
 -15   1   5     1271.98     1289.71     42.80 o 
 -14   1   5     3745.37     3557.25     62.53 o 
 -13   1   5     1857.20     1824.45     44.01 o 
 -12   1   5     1767.04     1810.80     31.56 o 
 -11   1   5     7989.03     7821.91     63.92 o 
 -10   1   5    16417.52    15984.55    111.70 o 
  -9   1   5    12088.06    11732.88     85.50 o 
  -8   1   5     3260.09     3032.30     31.71 o 
  -7   1   5     3032.11     2741.20     26.01 o 
  -6   1   5     1660.26     1868.34     21.51 o 
  -5   1   5      643.99      677.22     13.42 o 
  -4   1   5    15388.20    15285.05    116.62 o 
  -3   1   5     3985.55     4006.17     48.56 o 
  -2   1   5    70411.05    71630.59    570.60 o 
  -1   1   5    75089.00    76952.23    717.46 o 
   0   1   5     1287.00     1370.69     24.74 o 
   1   1   5      947.67     1078.66     15.50 o 
   2   1   5      857.33      731.47     38.21 o 
   3   1   5     7334.65     7388.67     98.35 o 
   4   1   5    19616.66    19444.35    237.71 o 
   5   1   5    31663.32    30845.86    257.55 o 
   6   1   5     6008.10     6056.15     74.18 o 
   7   1   5    28307.70    27536.62    287.13 o 
   8   1   5     2654.98     2757.83     42.81 o 
   9   1   5     1188.08     1285.46     32.03 o 
  10   1   5    20333.88    20281.03    181.66 o 
  11   1   5    10031.89    10020.44    102.48 o 
  12   1   5     1217.03     1246.44     47.98 o 
  13   1   5    16467.99    16601.30    202.07 o 
  14   1   5      742.74      659.77     44.64 o 
  15   1   5     1060.67     1063.93     53.74 o 
  16   1   5      534.72      589.39     40.17 o 
  17   1   5     2525.27     2515.37     64.48 o 
  18   1   5     1210.45     1193.31     43.99 o 
  19   1   5     5178.20     5358.12     88.09 o 
  20   1   5      504.02      538.14     54.39 o 
  21   1   5      584.37      615.63     45.70 o 
  22   1   5       23.58       -1.35     42.40 o 
  23   1   5      214.01      357.00     91.84 o 
  24   1   5      446.74      513.51    216.68 o 
 -25   2   5      140.84      129.02    103.30 o 
 -24   2   5      321.57      341.51     49.40 o 
 -23   2   5       50.51      109.14     53.96 o 
 -22   2   5     1698.01     1756.31     83.81 o 
 -21   2   5       91.41       41.81     32.97 o 
 -20   2   5      899.48      864.56     43.91 o 
 -19   2   5      139.23      156.98     32.43 o 
 -18   2   5     3674.94     3611.65     70.11 o 
 -17   2   5     4901.42     4710.81     77.48 o 
 -16   2   5     3813.06     3623.22     66.36 o 
 -15   2   5     2533.43     2399.93     65.26 o 
 -14   2   5     6540.88     6395.87     85.69 o 
 -13   2   5     6502.98     6356.09     89.45 o 
 -12   2   5       57.63       53.95     14.37 o 
 -11   2   5      959.15      932.46     23.35 o 
 -10   2   5    27494.89    27292.30    176.37 o 
  -9   2   5    12737.18    12039.84     87.63 o 
  -8   2   5     3357.30     3100.36     33.34 o 
  -7   2   5     2455.07     2549.21     27.84 o 
  -6   2   5    31262.32    31169.72    203.21 o 
  -5   2   5    41847.96    41412.49    303.99 o 
  -4   2   5    10880.57    11459.09     86.83 o 
  -3   2   5    16798.91    17777.64    159.51 o 
  -2   2   5   118338.01   116203.37    992.16 o 
  -1   2   5    72884.91    76081.63    844.50 o 
   0   2   5     1074.98     1214.42     30.75 o 
   1   2   5     9155.08     9687.40    116.46 o 
   2   2   5     2313.94     2400.10     38.71 o 
   3   2   5    32915.30    33049.45    340.37 o 
   4   2   5     8495.70     8890.33     83.95 o 
   5   2   5     1234.31     1414.28     30.23 o 
   6   2   5    26470.85    27386.52    233.86 o 
   7   2   5    19524.73    19627.66    165.51 o 
   8   2   5       50.42       27.97      9.17 o 
   9   2   5     1466.00     1475.37     34.08 o 
  10   2   5     7225.70     7007.80     92.10 o 
  11   2   5    12932.29    12662.45    137.31 o 
  12   2   5       16.62       33.03     31.49 o 
  13   2   5      149.89      190.28     34.08 o 
  14   2   5     3872.43     3711.19     82.56 o 
  15   2   5     2203.66     2092.90     55.25 o 
  16   2   5     1598.85     1582.84     55.42 o 
  17   2   5      131.94      144.78     34.69 o 
  18   2   5      413.09      301.91     46.87 o 
  19   2   5      578.94      618.72     38.73 o 
  20   2   5      217.55      216.54     36.55 o 
  21   2   5       43.19       45.32     38.68 o 
  22   2   5      426.43      375.74     50.05 o 
  23   2   5      108.16      143.98     88.66 o 
  24   2   5       29.58      143.20    109.42 o 
 -25   3   5      550.88      611.06    106.02 o 
 -24   3   5      297.74      299.72     57.75 o 
 -23   3   5       69.47      209.41     59.84 o 
 -22   3   5      301.99      391.37     71.73 o 
 -21   3   5      780.04      842.93     46.68 o 
 -20   3   5        1.92      -14.50     30.87 o 
 -19   3   5      490.54      484.95     38.29 o 
 -18   3   5      526.35      483.69     37.78 o 
 -17   3   5     2845.41     2727.28     60.59 o 
 -16   3   5     2207.19     1980.34     52.41 o 
 -15   3   5      807.94      897.29     43.34 o 
 -14   3   5     2963.58     2836.62     60.31 o 
 -13   3   5       27.85       59.76     22.72 o 
 -12   3   5     1004.84      937.37     27.13 o 
 -11   3   5     5791.46     5678.49     58.41 o 
 -10   3   5    11077.40    10887.77     83.41 o 
  -9   3   5      263.22      273.50     13.58 o 
  -8   3   5    22040.94    21422.61    144.01 o 
  -7   3   5    33192.85    33297.68    211.03 o 
  -6   3   5    18627.14    18933.60    130.07 o 
  -5   3   5     1483.02     1525.95     20.71 o 
  -4   3   5     4862.42     4973.46     45.02 o 
  -3   3   5      123.85      154.36      9.44 o 
  -2   3   5     6299.34     6300.73     59.92 o 
  -1   3   5      574.34      584.65     12.87 o 
   0   3   5     2065.78     2113.47     28.30 o 
   1   3   5    18802.84    20128.64    190.45 o 
   2   3   5     1024.03      940.99     25.68 o 
   3   3   5     2813.17     2603.75     41.99 o 
   4   3   5    53903.29    53924.06    432.44 o 
   5   3   5     4693.49     4698.81     54.36 o 
   6   3   5     1807.67     1794.35     31.48 o 
   7   3   5     2294.24     2305.79     36.74 o 
   8   3   5      239.94      191.11     15.59 o 
   9   3   5      548.21      550.10     20.46 o 
  10   3   5      192.29      209.51     15.13 o 
  11   3   5     6671.87     6597.49     76.79 o 
  12   3   5      452.52      517.29     40.50 o 
  13   3   5     2226.86     2261.97     58.01 o 
  14   3   5     5173.36     4954.15     87.94 o 
  15   3   5     5092.95     5242.43     87.56 o 
  16   3   5      161.50      178.87     32.99 o 
  17   3   5      319.35      300.69     38.07 o 
  18   3   5     1511.98     1551.12     60.27 o 
  19   3   5     1213.55     1310.97     69.59 o 
  20   3   5       12.17      -33.49     33.49 o 
  21   3   5       11.41       16.52     37.48 o 
  22   3   5        8.70      -46.43     50.28 o 
  23   3   5       29.93      108.94    179.54 o 
  24   3   5       63.35      145.13     88.72 o 
 -25   4   5      206.64      160.90    110.43 o 
 -24   4   5      626.15      673.11     69.43 o 
 -23   4   5      425.18      497.34     94.67 o 
 -22   4   5      681.40      762.47     85.68 o 
 -21   4   5     1338.64     1315.55     60.29 o 
 -20   4   5      894.14      823.07     43.13 o 
 -19   4   5      116.86       51.51     31.68 o 
 -18   4   5      371.33      324.05     35.05 o 
 -17   4   5      336.56      321.73     35.61 o 
 -16   4   5     2410.91     2242.89     62.32 o 
 -15   4   5      854.78      805.42     37.43 o 
 -14   4   5     7064.47     6803.74     95.87 o 
 -13   4   5     5927.58     5770.55     85.30 o 
 -12   4   5    11008.89    10956.11    119.49 o 
 -11   4   5     5002.59     4958.75     52.49 o 
 -10   4   5    22142.00    21680.11    145.77 o 
  -9   4   5    24200.87    24604.35    166.02 o 
  -8   4   5     1132.18     1137.51     22.96 o 
  -7   4   5    31160.18    30543.24    196.06 o 
  -6   4   5     4596.29     4603.39     40.73 o 
  -5   4   5    15626.98    14453.37    124.34 o 
  -4   4   5       85.29       77.30      9.81 o 
  -3   4   5     2060.51     2198.07     28.62 o 
  -2   4   5    19411.68    19794.80    178.03 o 
  -1   4   5     4229.63     4389.71     48.43 o 
   0   4   5     2465.12     2567.11     34.54 o 
   1   4   5      463.63      383.99     19.97 o 
   2   4   5    44131.86    46026.91    524.79 o 
   3   4   5    57396.52    59138.65    475.17 o 
   4   4   5    10112.78    10308.25    106.00 o 
   5   4   5     7516.64     6816.32     78.71 o 
   6   4   5       43.37       90.64     12.86 o 
   7   4   5    34640.79    34087.94    274.21 o 
   8   4   5     4544.14     4564.94     58.40 o 
   9   4   5    12160.70    12172.28    112.89 o 
  10   4   5      625.50      637.68     21.95 o 
  11   4   5      816.38      859.43     29.49 o 
  12   4   5      367.55      375.99     22.38 o 
  13   4   5      106.85      116.20     17.01 o 
  14   4   5      479.18      463.50     34.86 o 
  15   4   5      570.38      647.27     42.69 o 
  16   4   5      149.54      152.31     36.60 o 
  17   4   5      831.99      879.78     52.01 o 
  18   4   5     1052.87     1053.07     62.22 o 
  19   4   5      931.18      978.56     71.18 o 
  20   4   5       96.70       41.66     49.83 o 
  21   4   5      124.47       58.98     51.93 o 
  22   4   5       26.13       35.00     63.01 o 
  23   4   5       22.27      -25.12     85.06 o 
  24   4   5       96.92      -22.06    162.03 o 
 -25   5   5      156.59      217.75     59.73 o 
 -24   5   5       17.27      138.21     61.62 o 
 -23   5   5        6.85      117.85    167.44 o 
 -22   5   5       50.39        8.63     41.77 o 
 -21   5   5       98.41       67.71     41.90 o 
 -20   5   5      131.34       89.76     32.41 o 
 -19   5   5       50.15       58.04     38.91 o 
 -18   5   5     2026.23     1985.69     82.61 o 
 -17   5   5    10162.73     9892.53    137.75 o 
 -16   5   5     7285.80     7346.60    112.05 o 
 -15   5   5     3748.45     3649.14     74.30 o 
 -14   5   5     1328.28     1219.14     46.79 o 
 -13   5   5     1251.62     1184.13     44.51 o 
 -12   5   5     3147.23     3077.16     61.04 o 
 -11   5   5      217.03      237.44     16.87 o 
 -10   5   5    10849.89    10823.44     87.17 o 
  -9   5   5     1635.53     1560.81     28.08 o 
  -8   5   5      313.98      427.93     15.99 o 
  -7   5   5     5376.04     5981.04     57.17 o 
  -6   5   5    71814.47    72138.48    455.25 o 
  -5   5   5    65492.66    62631.11    413.06 o 
  -4   5   5     4486.23     4831.08     49.62 o 
  -3   5   5    14115.01    14310.43    122.08 o 
  -2   5   5     8862.43     9289.84     92.92 o 
  -1   5   5    10667.20    11172.06    118.06 o 
   0   5   5      645.23      627.57     17.80 o 
   1   5   5      580.08      789.98     18.55 o 
   2   5   5    25861.24    26816.24    237.90 o 
   3   5   5    61282.86    62041.58    534.49 o 
   4   5   5     4334.53     4129.46     48.65 o 
   5   5   5        7.46       16.60     11.64 o 
   6   5   5    29727.47    28999.87    269.32 o 
   7   5   5    22931.99    22542.19    205.11 o 
   8   5   5    12573.77    12481.78    114.57 o 
   9   5   5    48222.64    47816.59    364.78 o 
  10   5   5       93.41       81.02     16.85 o 
  11   5   5     7502.01     7591.44     97.27 o 
  12   5   5     1457.00     1446.46     41.43 o 
  13   5   5      258.84      247.87     26.03 o 
  14   5   5      848.20      837.99     36.66 o 
  15   5   5     5368.28     5184.43     85.62 o 
  16   5   5       63.93       39.20     50.12 o 
  17   5   5     1229.03     1265.86     73.33 o 
  18   5   5      120.98       25.85     61.73 o 
  19   5   5      105.09      112.45     60.96 o 
  20   5   5     1177.86     1183.57     73.48 o 
  21   5   5     2245.84     2463.63     96.90 o 
  22   5   5       54.32       40.89     76.27 o 
  23   5   5     1900.11     2024.40    187.47 o 
 -24   6   5        2.31      -28.88     60.98 o 
 -23   6   5        4.93       45.87    120.03 o 
 -22   6   5        7.46      -20.74     43.24 o 
 -21   6   5       66.09       14.81     42.03 o 
 -20   6   5     1038.61     1012.34     46.33 o 
 -19   6   5       60.68      131.60     52.04 o 
 -18   6   5      471.41      535.18     41.00 o 
 -17   6   5       15.10      -18.92     30.21 o 
 -16   6   5      237.64      234.97     33.87 o 
 -15   6   5     4167.71     3923.62     78.75 o 
 -14   6   5     1975.73     1909.01     56.03 o 
 -13   6   5       13.10       56.22     25.01 o 
 -12   6   5        4.79      -19.21     23.69 o 
 -11   6   5     1122.90     1070.38     33.64 o 
 -10   6   5     4518.90     4224.89     49.11 o 
  -9   6   5    14409.59    14490.20    117.42 o 
  -8   6   5      893.66      869.67     23.49 o 
  -7   6   5     1035.49      955.67     23.38 o 
  -6   6   5      705.36      623.30     15.83 o 
  -5   6   5       39.90       71.77      9.77 o 
  -4   6   5    42816.17    43345.39    291.55 o 
  -3   6   5     7701.53     7326.00     74.01 o 
  -2   6   5     9746.03    10065.76    100.38 o 
  -1   6   5     4230.30     4398.30     58.11 o 
   0   6   5     4920.42     5309.61     61.07 o 
   1   6   5    32718.24    33734.23    275.34 o 
   2   6   5    31180.88    33128.11    270.94 o 
   3   6   5     1131.78     1053.57     19.80 o 
   4   6   5     1470.67     1505.37     30.75 o 
   5   6   5     2455.11     2572.60     48.75 o 
   6   6   5     9421.56     9503.42    107.87 o 
   7   6   5     7360.46     7342.77     76.40 o 
   8   6   5     7008.25     7288.76     78.19 o 
   9   6   5    11957.55    12083.17    114.33 o 
  10   6   5      971.76      993.85     31.82 o 
  11   6   5        0.33      -20.06     20.06 o 
  12   6   5      984.86     1002.57     38.17 o 
  13   6   5     3352.28     3446.22     70.37 o 
  14   6   5     3466.04     3427.70     79.42 o 
  15   6   5        9.64       16.49     32.30 o 
  16   6   5       94.98      130.50     33.91 o 
  17   6   5      316.68      344.85     72.42 o 
  18   6   5      717.01      799.48    123.72 o 
  19   6   5      679.46      801.86     63.48 o 
  20   6   5      192.17      258.54     55.35 o 
  21   6   5        6.14      -26.53     90.80 o 
  22   6   5      187.74      186.79     89.13 o 
  23   6   5       16.43      -58.44    103.10 o 
 -24   7   5        5.67       -2.72     71.68 o 
 -23   7   5       63.65      138.64    117.06 o 
 -22   7   5      961.84      912.58     69.76 o 
 -21   7   5      811.12      934.51     83.10 o 
 -20   7   5      284.34      301.05     50.06 o 
 -19   7   5       18.25       41.79     33.48 o 
 -18   7   5     1246.18     1304.03     79.12 o 
 -17   7   5      349.84      352.96     38.05 o 
 -16   7   5       44.46       -3.20     30.41 o 
 -15   7   5     1362.76     1295.84     50.31 o 
 -14   7   5     1186.53     1210.46     48.13 o 
 -13   7   5      244.55      208.51     33.70 o 
 -12   7   5    11790.14    11434.96    158.33 o 
 -11   7   5    26270.04    25739.37    253.86 o 
 -10   7   5      411.18      452.57     23.38 o 
  -9   7   5      119.48      128.63     15.23 o 
  -8   7   5      640.36      590.17     22.41 o 
  -7   7   5     7793.15     7644.33     77.87 o 
  -6   7   5    18893.10    19228.21    143.58 o 
  -5   7   5     2634.71     2324.51     30.06 o 
  -4   7   5    19158.25    18998.33    139.13 o 
  -3   7   5    16899.61    16805.89    124.88 o 
  -2   7   5    25101.67    25507.94    202.77 o 
  -1   7   5     1651.19     1843.20     38.22 o 
   0   7   5    70978.09    71643.19    611.02 o 
   1   7   5    34877.98    35128.70    289.75 o 
   2   7   5     3635.68     3427.64     37.32 o 
   3   7   5    98612.77    99161.06    702.43 o 
   4   7   5     1741.04     1729.49     25.79 o 
   5   7   5     1787.82     1836.78     34.01 o 
   6   7   5    14821.54    15437.62    141.41 o 
   7   7   5      881.51      962.49     27.21 o 
   8   7   5     4268.94     4354.89     56.86 o 
   9   7   5     7910.81     7991.63     94.69 o 
  10   7   5      361.79      380.65     25.82 o 
  11   7   5     3313.83     3285.82     83.41 o 
  12   7   5     5995.51     5861.13    115.62 o 
  13   7   5     2044.20     2007.11     71.87 o 
  14   7   5     6764.53     7036.13    135.67 o 
  15   7   5    10271.48    10284.32    175.36 o 
  16   7   5       76.14       61.95     53.36 o 
  17   7   5     5536.99     5692.52    167.76 o 
  18   7   5      872.85      976.51    150.72 o 
  19   7   5      545.25      576.67     77.42 o 
  20   7   5      457.23      460.64     67.91 o 
  21   7   5      996.47     1064.27    134.28 o 
  22   7   5       41.87      134.90    111.37 o 
  23   7   5      556.32      446.90    125.06 o 
 -24   8   5      117.42       68.43    121.90 o 
 -23   8   5       18.01       17.74     96.28 o 
 -22   8   5      968.43      903.20     99.37 o 
 -21   8   5      171.06      156.45     56.15 o 
 -20   8   5     1286.50     1386.35    141.72 o 
 -19   8   5        1.03       13.60     35.16 o 
 -18   8   5     3579.13     3491.97     85.76 o 
 -17   8   5     1710.30     1926.65     68.26 o 
 -16   8   5     1096.56     1042.80     61.50 o 
 -15   8   5     1744.31     1706.15     61.50 o 
 -14   8   5     1111.65     1097.67     50.63 o 
 -13   8   5     6923.61     6711.57    114.11 o 
 -12   8   5     4074.20     3878.09     82.25 o 
 -11   8   5      204.63      139.71     26.88 o 
 -10   8   5     2200.41     2216.43     51.76 o 
  -9   8   5     1516.49     1499.83     37.23 o 
  -8   8   5      725.46      768.66     25.57 o 
  -7   8   5       70.45       77.41     13.30 o 
  -6   8   5    24739.09    24591.84    197.73 o 
  -5   8   5    19499.57    19656.89    139.40 o 
  -4   8   5    16780.04    16807.66    117.21 o 
  -3   8   5    16209.50    17065.31    128.33 o 
  -2   8   5    30811.99    31573.72    229.26 o 
  -1   8   5    74938.28    74280.28    529.92 o 
   0   8   5     6349.62     6902.42     75.03 o 
   1   8   5     7566.91     7806.20     82.66 o 
   2   8   5     1981.39     2065.02     29.82 o 
   3   8   5     6362.79     6580.62     60.44 o 
   4   8   5       33.73       43.61     10.51 o 
   5   8   5     4551.85     4680.17     48.88 o 
   6   8   5     7093.28     7123.32     71.22 o 
   7   8   5     1893.85     1889.39     39.70 o 
   8   8   5     1885.79     1787.91     44.58 o 
   9   8   5     5363.96     5447.79     81.89 o 
  10   8   5     8244.84     8218.91    118.25 o 
  11   8   5     6624.25     6381.19    125.33 o 
  12   8   5      256.25      232.36     39.72 o 
  13   8   5       54.16       77.26     49.17 o 
  14   8   5      191.10      218.50     44.14 o 
  15   8   5     1877.20     1861.78     77.38 o 
  16   8   5     1055.81     1056.72     62.36 o 
  17   8   5      157.89      166.23     44.04 o 
  18   8   5      501.08      540.41     50.12 o 
  19   8   5        4.31      -73.40     73.40 o 
  20   8   5        1.62      -17.21     73.42 o 
  21   8   5      169.99      383.92    114.99 o 
  22   8   5      183.07      138.89    106.90 o 
  23   8   5       56.42      -71.44    110.67 o 
 -24   9   5      209.13      180.54    112.53 o 
 -23   9   5      223.64      185.22    138.05 o 
 -22   9   5      303.89      304.57    100.32 o 
 -21   9   5     1146.06     1099.30     77.29 o 
 -20   9   5     1908.15     2214.19     95.03 o 
 -19   9   5      592.55      636.95     46.77 o 
 -18   9   5       33.53      -17.42     36.72 o 
 -17   9   5       51.99       26.19     47.96 o 
 -16   9   5      318.29      385.87     42.69 o 
 -15   9   5        2.45       13.29     32.94 o 
 -14   9   5      380.86      421.72     40.37 o 
 -13   9   5     8858.67     8568.00    135.06 o 
 -12   9   5     8698.38     8596.29    133.85 o 
 -11   9   5     2697.14     2630.39     67.80 o 
 -10   9   5      620.03      522.74     31.26 o 
  -9   9   5     7575.22     7258.27    115.11 o 
  -8   9   5     9598.58     9700.97    103.98 o 
  -7   9   5       21.98       28.35     15.04 o 
  -6   9   5     9302.45     9059.44     86.87 o 
  -5   9   5     2309.34     2371.60     30.66 o 
  -4   9   5       50.74       39.82     10.25 o 
  -3   9   5    16442.92    16566.46    121.70 o 
  -2   9   5    22391.71    21822.29    233.02 o 
  -1   9   5    17682.06    18183.56    134.62 o 
   0   9   5    13849.09    13433.08    116.40 o 
   1   9   5      156.74      210.11     22.82 o 
   2   9   5     2587.66     2542.83     36.89 o 
   3   9   5       22.94       38.12     10.46 o 
   4   9   5      596.95      658.15     20.01 o 
   5   9   5     6675.92     6859.18     67.11 o 
   6   9   5     4428.86     4337.25     45.75 o 
   7   9   5      493.16      510.27     18.81 o 
   8   9   5    11048.71    11129.46    132.14 o 
   9   9   5    16875.21    17088.66    185.69 o 
  10   9   5     1675.28     1559.43     67.53 o 
  11   9   5       24.28       -8.64     35.43 o 
  12   9   5      369.89      365.72     46.16 o 
  13   9   5      371.81      335.11     47.30 o 
  14   9   5      967.92      907.59     59.74 o 
  15   9   5      208.72      184.38     45.68 o 
  16   9   5       10.04       29.00     45.83 o 
  17   9   5       20.77       -0.45     43.12 o 
  18   9   5       69.92       13.54     44.80 o 
  19   9   5      584.09      630.02     85.30 o 
  20   9   5      721.34     1046.46    197.45 o 
  21   9   5      483.30      160.02    177.06 o 
  22   9   5       44.31      116.49    113.67 o 
 -23  10   5      261.01       93.82    129.50 o 
 -22  10   5      444.30      273.25    192.37 o 
 -21  10   5      218.52      167.15    105.90 o 
 -20  10   5     1240.30     1309.88     79.32 o 
 -19  10   5      708.94      807.02     63.81 o 
 -18  10   5      430.62      415.96     65.07 o 
 -17  10   5      154.64      129.34     39.34 o 
 -16  10   5     2556.85     2505.31     76.84 o 
 -15  10   5     1979.82     2029.31     86.20 o 
 -14  10   5      905.50      902.05     49.33 o 
 -13  10   5     1805.92     1912.31     72.46 o 
 -12  10   5     9409.51     8928.93    139.74 o 
 -11  10   5     5692.88     5646.23    104.06 o 
 -10  10   5     2027.13     1939.54     61.13 o 
  -9  10   5     4757.67     4621.66     81.94 o 
  -8  10   5     6828.21     6754.89    105.45 o 
  -7  10   5    17636.13    17161.07    185.60 o 
  -6  10   5     1348.37     1361.06     35.63 o 
  -5  10   5     1203.51     1218.63     23.61 o 
  -4  10   5    10636.69    10685.85     83.93 o 
  -3  10   5     3123.92     3045.91     38.14 o 
  -2  10   5     1228.27     1308.04     25.62 o 
  -1  10   5       81.49       65.83     11.87 o 
   0  10   5     3658.37     3598.23     46.21 o 
   1  10   5    22061.47    22304.68    174.00 o 
   2  10   5     8532.34     8423.94    102.73 o 
   3  10   5     1777.06     1750.65     33.07 o 
   4  10   5     3487.00     3513.15     45.39 o 
   5  10   5    23997.70    23730.97    191.38 o 
   6  10   5     2459.61     2450.28     40.74 o 
   7  10   5     5297.57     5464.61     63.65 o 
   8  10   5     1011.23      984.65     34.97 o 
   9  10   5     5505.60     5428.76     97.48 o 
  10  10   5     1007.62     1020.27     41.09 o 
  11  10   5       97.66       79.65     41.97 o 
  12  10   5      382.65      361.48     57.80 o 
  13  10   5     1277.06     1305.85     68.19 o 
  14  10   5      218.15      231.24     47.24 o 
  15  10   5        9.00       29.13     28.56 o 
  16  10   5      768.10      801.87     47.32 o 
  17  10   5     1353.09     1444.00     95.98 o 
  18  10   5       40.06       43.39     59.88 o 
  19  10   5       24.99       19.80     38.55 o 
  20  10   5        1.25      -12.46     49.39 o 
  21  10   5      207.65      444.51    192.95 o 
  22  10   5       96.89       65.69    175.28 o 
 -23  11   5      166.68      254.97    135.76 o 
 -22  11   5      171.23       53.32    256.20 o 
 -21  11   5     1035.89     1253.55    135.78 o 
 -20  11   5      162.03      168.55     56.48 o 
 -19  11   5       97.77       92.77     38.48 o 
 -18  11   5       19.32       10.48     74.99 o 
 -17  11   5        4.14      -36.90     36.90 o 
 -16  11   5      600.78      594.42     48.09 o 
 -15  11   5     1354.99     1299.38     60.19 o 
 -14  11   5       26.83       16.12     33.76 o 
 -13  11   5      840.75      978.81     50.43 o 
 -12  11   5     1234.71     1126.98     53.57 o 
 -11  11   5     1262.61     1203.95     53.22 o 
 -10  11   5    10407.24     9798.67    164.47 o 
  -9  11   5      885.90      883.51     46.24 o 
  -8  11   5     1232.28     1370.61     40.70 o 
  -7  11   5    13559.12    13485.86    185.81 o 
  -6  11   5     3561.25     3496.42     56.92 o 
  -5  11   5      443.49      414.40     18.10 o 
  -4  11   5     1890.95     1974.16     32.64 o 
  -3  11   5      168.80      169.27     15.57 o 
  -2  11   5     7157.81     7247.98     81.46 o 
  -1  11   5    10631.51    10471.67     85.90 o 
   0  11   5     7291.79     7196.67     64.61 o 
   1  11   5      915.61      966.37     25.28 o 
   2  11   5        2.74      -11.85     11.85 o 
   3  11   5     4722.12     4791.87     61.53 o 
   4  11   5     9117.98     9126.68     95.07 o 
   5  11   5    11344.42    11611.28    122.29 o 
   6  11   5       38.49       13.83     18.11 o 
   7  11   5    12716.38    12839.93    133.24 o 
   8  11   5      373.01      407.14     20.78 o 
   9  11   5      552.83      533.00     36.20 o 
  10  11   5     4025.47     3866.50     94.09 o 
  11  11   5     5386.72     5341.94     98.71 o 
  12  11   5      760.58      709.60     42.23 o 
  13  11   5     6365.45     6352.71    112.70 o 
  14  11   5      477.28      485.19     39.58 o 
  15  11   5       47.33       49.82     33.38 o 
  16  11   5       42.40       29.10     35.76 o 
  17  11   5     1129.98     1257.24     59.61 o 
  18  11   5      373.26      412.82     46.92 o 
  19  11   5     2782.49     2945.26     90.09 o 
  20  11   5      155.98      118.69     69.33 o 
  21  11   5      124.46      360.13    198.68 o 
  22  11   5       18.63     -164.51    164.51 o 
 -22  12   5       16.42       17.78    117.75 o 
 -21  12   5       14.30     -152.76    153.60 o 
 -20  12   5        4.49      -71.08     71.08 o 
 -19  12   5      522.27      507.52     77.28 o 
 -18  12   5        1.59      -38.72     38.72 o 
 -17  12   5       41.48      -38.02     38.02 o 
 -16  12   5      590.08      561.86     49.35 o 
 -15  12   5      375.94      332.77     52.27 o 
 -14  12   5        8.03        5.68     35.25 o 
 -13  12   5      326.82      308.18     42.69 o 
 -12  12   5      226.26      223.98     37.95 o 
 -11  12   5     2681.81     2452.17     81.17 o 
 -10  12   5       92.54       56.77     31.31 o 
  -9  12   5        9.61       30.19     31.94 o 
  -8  12   5      935.87      830.66     46.53 o 
  -7  12   5     1915.44     2011.61     47.22 o 
  -6  12   5     1801.56     1811.55     43.80 o 
  -5  12   5      105.32       65.98     15.94 o 
  -4  12   5      101.90       85.62     17.03 o 
  -3  12   5     6089.96     6219.44     92.23 o 
  -2  12   5     2778.73     2743.48     64.95 o 
  -1  12   5      485.90      461.74     22.07 o 
   0  12   5     1517.57     1523.21     32.59 o 
   1  12   5     3133.91     3186.74     48.40 o 
   2  12   5     7343.10     7292.93     79.16 o 
   3  12   5      231.60      226.93     21.59 o 
   4  12   5     1014.45      950.85     35.85 o 
   5  12   5     4461.54     4513.81     68.56 o 
   6  12   5     2597.89     2642.71     53.46 o 
   7  12   5        7.23      -20.69     20.69 o 
   8  12   5       20.00       32.19     22.31 o 
   9  12   5     2026.84     1950.04     61.34 o 
  10  12   5     4081.43     4022.56    136.49 o 
  11  12   5       66.55       33.72     31.76 o 
  12  12   5        4.41       -7.50     33.33 o 
  13  12   5     2241.50     2223.35     71.08 o 
  14  12   5      818.98      844.46     50.12 o 
  15  12   5      358.94      319.49     42.97 o 
  16  12   5      269.21      259.95     42.77 o 
  17  12   5      378.88      424.13     48.27 o 
  18  12   5      538.65      647.21     59.96 o 
  19  12   5        1.94      -33.81     53.29 o 
  20  12   5        2.23      -57.97     73.59 o 
  21  12   5      276.80      396.89     70.98 o 
 -22  13   5      210.37      -27.00    122.31 o 
 -21  13   5       41.72      -34.46     99.36 o 
 -20  13   5       28.81       57.43     73.98 o 
 -19  13   5      120.79       23.42     55.19 o 
 -18  13   5      688.53      677.99     54.32 o 
 -17  13   5      691.17      671.90     53.33 o 
 -16  13   5     2678.26     2755.51     85.35 o 
 -15  13   5     1968.75     1832.32     86.35 o 
 -14  13   5      140.76      111.33     40.20 o 
 -13  13   5      188.58      225.73     41.46 o 
 -12  13   5      526.14      568.05     51.84 o 
 -11  13   5      329.98      289.44     43.52 o 
 -10  13   5     2085.24     2019.53     78.59 o 
  -9  13   5       57.53       60.07     32.27 o 
  -8  13   5    15701.18    15072.65    228.29 o 
  -7  13   5    10940.08    10662.74    156.88 o 
  -6  13   5     1272.01     1384.72     50.47 o 
  -5  13   5     1752.08     1796.23     54.82 o 
  -4  13   5     5656.38     5602.61    122.49 o 
  -3  13   5     2931.05     2893.27     64.60 o 
  -2  13   5     3792.30     3932.85     74.43 o 
  -1  13   5    11945.39    11896.37    120.42 o 
   0  13   5     1273.45     1247.05     35.13 o 
   1  13   5     3217.22     3359.92     51.39 o 
   2  13   5     1744.05     1684.53     38.37 o 
   3  13   5      641.51      599.49     29.99 o 
   4  13   5    23584.46    24257.68    295.64 o 
   5  13   5    15351.33    15376.38    158.70 o 
   6  13   5     1259.46     1255.22     43.86 o 
   7  13   5     9139.42     9176.00    126.20 o 
   8  13   5      292.34      268.84     29.12 o 
   9  13   5     1567.13     1579.42     46.89 o 
  10  13   5     3035.61     2936.77     79.16 o 
  11  13   5     4013.80     3968.03     91.51 o 
  12  13   5      426.18      376.49     42.95 o 
  13  13   5     7185.32     7243.37    132.13 o 
  14  13   5      328.60      423.83     53.53 o 
  15  13   5       31.84       51.61     40.69 o 
  16  13   5      735.14      778.08     58.13 o 
  17  13   5      714.17      761.44     61.87 o 
  18  13   5      737.02      763.25     73.17 o 
  19  13   5     1585.00     1553.87    127.11 o 
  20  13   5       42.47       42.45     80.68 o 
  21  13   5      466.25      863.19    242.19 o 
 -21  14   5       63.32      -55.89    152.90 o 
 -20  14   5      131.12      298.97    109.87 o 
 -19  14   5      181.77      498.89    150.55 o 
 -18  14   5      119.99      133.67     50.35 o 
 -17  14   5        3.52      -21.59     45.41 o 
 -16  14   5     1037.84     1037.95     62.17 o 
 -15  14   5       52.13      222.78     46.45 o 
 -14  14   5     1310.65     1375.37     65.37 o 
 -13  14   5       48.78       -1.61     24.11 o 
 -12  14   5     4537.01     4477.18    114.12 o 
 -11  14   5     1357.92     1246.22     64.44 o 
 -10  14   5     2963.45     2812.65     89.70 o 
  -9  14   5      957.51      878.22     56.48 o 
  -8  14   5     1478.51     1545.42     69.52 o 
  -7  14   5     2393.44     2371.34     81.71 o 
  -6  14   5      844.78      800.10     52.73 o 
  -5  14   5      459.26      457.40     46.44 o 
  -4  14   5     3616.31     3734.68     75.68 o 
  -3  14   5     1792.52     1676.15     54.42 o 
  -2  14   5     2210.66     2070.47     64.08 o 
  -1  14   5      191.02      195.51     26.28 o 
   0  14   5     8626.64     8457.60    120.14 o 
   1  14   5     2392.78     2462.14     55.55 o 
   2  14   5     3553.53     3534.20     73.37 o 
   3  14   5     1120.91     1158.54     44.98 o 
   4  14   5     1338.16     1377.62     47.23 o 
   5  14   5     4374.61     4248.69    104.87 o 
   6  14   5      175.72      193.48     32.65 o 
   7  14   5     1660.23     1724.06     56.07 o 
   8  14   5     1181.45     1238.89     48.06 o 
   9  14   5      750.51      800.03     41.25 o 
  10  14   5      101.62      101.15     37.42 o 
  11  14   5       26.71      -36.09     36.09 o 
  12  14   5      965.07      999.61     56.41 o 
  13  14   5       18.31       -0.42     40.49 o 
  14  14   5      389.21      467.82     50.27 o 
  15  14   5       28.62       18.15     44.98 o 
  16  14   5      636.42      649.03     66.39 o 
  17  14   5       76.37      112.93     51.23 o 
  18  14   5       64.96       26.80     58.91 o 
  19  14   5        1.19      -12.43     98.87 o 
  20  14   5       65.25      -37.08     87.65 o 
 -21  15   5        3.86     -129.02    187.94 o 
 -20  15   5        4.20      -39.86    115.15 o 
 -19  15   5      170.09       78.15    103.16 o 
 -18  15   5       48.06      103.54     61.90 o 
 -17  15   5     2468.17     2746.61    107.99 o 
 -16  15   5     3240.33     3357.38    107.16 o 
 -15  15   5      500.60      546.05     59.89 o 
 -14  15   5       59.08      -34.16     44.64 o 
 -13  15   5       20.08        7.56     44.73 o 
 -12  15   5       21.80       20.81     49.02 o 
 -11  15   5      311.25      212.84     48.79 o 
 -10  15   5      570.34      516.84     52.60 o 
  -9  15   5        4.64       13.60     40.84 o 
  -8  15   5     2032.06     1988.50     90.54 o 
  -7  15   5     1809.41     1704.87     74.92 o 
  -6  15   5     1615.04     1574.99     71.01 o 
  -5  15   5     8428.29     8207.41    172.53 o 
  -4  15   5     6895.44     6723.89    157.17 o 
  -3  15   5      991.46     1071.65     60.31 o 
  -2  15   5    10261.86    10237.80    248.47 o 
  -1  15   5     4458.72     4560.06    155.52 o 
   0  15   5      748.33      748.00     84.30 o 
   1  15   5      909.04      905.28     58.65 o 
   2  15   5        6.75       40.49     52.63 o 
   3  15   5      606.81      738.11     51.96 o 
   4  15   5     4619.54     4690.74     88.63 o 
   5  15   5     2262.00     2097.99     67.80 o 
   6  15   5     1450.49     1368.25     66.65 o 
   7  15   5       40.41       40.18     31.52 o 
   8  15   5      185.88      134.99     33.85 o 
   9  15   5     2830.46     2845.77     70.04 o 
  10  15   5     3921.21     4193.72    101.39 o 
  11  15   5       64.01       -9.69     39.48 o 
  12  15   5     1674.37     1708.67     72.20 o 
  13  15   5      823.08      778.47     61.51 o 
  14  15   5       53.22        6.65     50.10 o 
  15  15   5        1.04      -23.18     47.49 o 
  16  15   5      512.73      552.50     61.41 o 
  17  15   5      153.40      139.50     61.15 o 
  18  15   5      107.52       66.30     96.62 o 
  19  15   5      345.45      309.19    101.42 o 
 -20  16   5      898.30      981.10    143.53 o 
 -19  16   5      401.27      482.40    160.20 o 
 -18  16   5      726.97      769.34     76.44 o 
 -17  16   5      328.55      359.58     72.86 o 
 -16  16   5     1943.24     2043.93     94.06 o 
 -15  16   5     1866.62     1864.56     89.00 o 
 -14  16   5       58.81        9.26     48.68 o 
 -13  16   5      263.47      153.34     57.74 o 
 -12  16   5      640.63      692.98     71.86 o 
 -11  16   5     3249.62     3120.01    103.04 o 
 -10  16   5       10.18      -11.21     44.41 o 
  -9  16   5       20.37       15.17     49.37 o 
  -8  16   5     5499.47     5481.49    146.91 o 
  -7  16   5     2110.89     2132.58     85.74 o 
  -6  16   5     2601.93     2820.66    140.36 o 
  -5  16   5      689.41      682.41     62.55 o 
  -4  16   5     4425.17     4466.80    127.15 o 
  -3  16   5    12037.02    12145.22    229.66 o 
  -2  16   5       23.52      -17.60     34.28 o 
  -1  16   5     4857.22     4928.41    169.12 o 
   0  16   5      676.27      642.52     77.57 o 
   1  16   5     6904.39     6862.41    273.97 o 
   2  16   5     2756.43     2418.00    172.43 o 
   3  16   5      190.68      162.58     62.70 o 
   4  16   5      736.62      669.12     79.09 o 
   5  16   5     2606.31     2634.75     71.52 o 
   6  16   5       36.74      -27.82     28.69 o 
   7  16   5       69.82       49.63     31.35 o 
   8  16   5     5896.18     5957.35    106.22 o 
   9  16   5     1837.25     1790.26     61.65 o 
  10  16   5       89.35       39.88     31.46 o 
  11  16   5      419.41      390.91     54.13 o 
  12  16   5      364.77      434.72     55.06 o 
  13  16   5     3347.00     3421.73    108.49 o 
  14  16   5      495.71      485.33     60.37 o 
  15  16   5       77.17       13.85     50.76 o 
  16  16   5       19.27       25.07     52.55 o 
  17  16   5      118.62       60.98     95.99 o 
  18  16   5      597.60      584.71    116.82 o 
  19  16   5      232.75      -67.57    199.64 o 
 -19  17   5       25.94       51.21    121.17 o 
 -18  17   5        3.25       80.94     67.60 o 
 -17  17   5      194.69      209.41     70.66 o 
 -16  17   5        7.29       -8.28     65.77 o 
 -15  17   5      199.47      168.31     57.34 o 
 -14  17   5      111.00       84.98     53.90 o 
 -13  17   5        9.15       17.44     49.79 o 
 -12  17   5     2034.45     2190.05     93.87 o 
 -11  17   5     7475.57     7490.04    160.87 o 
 -10  17   5     3458.18     3460.72    125.05 o 
  -9  17   5      522.73      454.86     64.97 o 
  -8  17   5      868.94      819.70     74.20 o 
  -7  17   5        0.38      -18.33     49.94 o 
  -6  17   5      542.91      493.42     64.95 o 
  -5  17   5      317.38      187.16     48.50 o 
  -4  17   5      509.08      564.57     60.55 o 
  -3  17   5     1094.75     1046.53     73.06 o 
  -2  17   5      570.17      548.64     94.64 o 
  -1  17   5       16.68       -3.75     69.95 o 
   0  17   5     8511.10     8474.22    229.23 o 
   1  17   5    14336.42    14413.13    942.39 o 
   2  17   5      130.52      162.51     96.51 o 
   3  17   5     7957.93     7744.49    295.13 o 
   4  17   5     4481.04     4259.46    161.53 o 
   5  17   5      814.34      786.79     65.42 o 
   6  17   5      875.09      883.53     58.42 o 
   7  17   5      158.01      147.02     45.14 o 
   8  17   5     1034.93     1003.35     62.14 o 
   9  17   5     2879.08     3022.45     84.31 o 
  10  17   5        5.45       21.23     34.82 o 
  11  17   5       24.36      -19.31     48.08 o 
  12  17   5      199.98      147.34     53.44 o 
  13  17   5      189.18      256.98     58.18 o 
  14  17   5     1164.40     1151.34    101.11 o 
  15  17   5     3369.82     3867.91    166.91 o 
  16  17   5        4.97       34.13     98.88 o 
  17  17   5     1139.01     1281.13    294.84 o 
  18  17   5      408.94      432.82    176.99 o 
 -18  18   5       40.06      110.29    111.38 o 
 -17  18   5        1.79       45.00     69.13 o 
 -16  18   5        1.02       47.72     94.36 o 
 -15  18   5        5.68      -50.74     69.42 o 
 -14  18   5      196.45       86.97     57.23 o 
 -13  18   5       37.02      -18.80     52.58 o 
 -12  18   5      684.52      742.00     70.18 o 
 -11  18   5      815.43      710.17     80.17 o 
 -10  18   5       97.39       99.04     60.85 o 
  -9  18   5     1382.44     1454.93     92.62 o 
  -8  18   5       86.27       76.44     59.35 o 
  -7  18   5     1696.55     1812.94     97.75 o 
  -6  18   5      452.02      489.37     55.04 o 
  -5  18   5      540.94      597.13     68.07 o 
  -4  18   5      606.60      628.90     68.59 o 
  -3  18   5      102.92       93.36     50.22 o 
  -2  18   5       29.70      -27.57     63.56 o 
  -1  18   5       15.47       -2.21     65.53 o 
   0  18   5       63.22       67.40     69.08 o 
   1  18   5     1501.24     1659.70    118.12 o 
   2  18   5      253.62      234.22    105.22 o 
   3  18   5     2004.62     1790.67    159.67 o 
   4  18   5       16.38       91.57     81.47 o 
   5  18   5     1995.43     2063.01    175.89 o 
   6  18   5      798.34      741.77     71.70 o 
   7  18   5     1166.79     1144.12     74.50 o 
   8  18   5     2176.47     2155.15     88.00 o 
   9  18   5      225.66      270.02     53.08 o 
  10  18   5     1562.94     1774.61     75.10 o 
  11  18   5        5.44      -57.56     57.56 o 
  12  18   5       29.95      -56.75     56.75 o 
  13  18   5       63.05       94.24     63.57 o 
  14  18   5       73.08       53.47     80.31 o 
  15  18   5       33.04       34.59     80.99 o 
  16  18   5        2.45      -73.69    100.77 o 
  17  18   5      290.03      269.95    110.86 o 
 -17  19   5      298.19      367.23     79.51 o 
 -16  19   5      240.47      286.10     80.23 o 
 -15  19   5        8.63      -11.29     69.39 o 
 -14  19   5       27.83       92.26     71.27 o 
 -13  19   5      800.04      812.63     73.02 o 
 -12  19   5     1952.32     2200.03    112.87 o 
 -11  19   5     1173.70     1189.52    105.74 o 
 -10  19   5        0.05      -58.47     58.47 o 
  -9  19   5      466.22      374.93    101.05 o 
  -8  19   5     2665.83     2832.58    303.90 o 
  -7  19   5      229.53      205.39     74.24 o 
  -6  19   5     2066.08     1970.84    102.73 o 
  -5  19   5     2160.11     2236.42    106.38 o 
  -4  19   5      783.13      926.24     79.96 o 
  -3  19   5     3252.84     3525.37    162.69 o 
  -2  19   5     1978.40     2044.05    130.47 o 
  -1  19   5      232.86      296.70     81.75 o 
   0  19   5     2739.14     2616.11    163.61 o 
   1  19   5      773.47      737.08    124.99 o 
   2  19   5     1599.01     1537.72    151.80 o 
   3  19   5     2171.89     2255.77    180.70 o 
   4  19   5      575.85      381.77    106.21 o 
   5  19   5      304.06      152.73     93.80 o 
   6  19   5     2345.55     2168.60    264.82 o 
   7  19   5     1365.29     1348.68     86.37 o 
   8  19   5     3291.10     3258.82    117.91 o 
   9  19   5     7549.27     7909.65    219.71 o 
  10  19   5      391.30      548.57     53.80 o 
  11  19   5      787.98      721.66     81.73 o 
  12  19   5        2.77      -33.22     60.56 o 
  13  19   5      197.23      204.35    109.13 o 
  14  19   5      645.32      497.57    122.85 o 
  15  19   5      792.54      846.56    134.24 o 
  16  19   5       34.88       20.19    107.43 o 
 -16  20   5      463.69      623.88     91.04 o 
 -15  20   5        1.05      -22.69     76.14 o 
 -14  20   5      121.26       58.22     78.63 o 
 -13  20   5       62.18       11.21     94.82 o 
 -12  20   5     1378.21     1524.14    103.25 o 
 -11  20   5      508.43      545.94     82.89 o 
 -10  20   5      708.65      774.46     86.87 o 
  -9  20   5      160.76       41.24     72.63 o 
  -8  20   5     1395.82     1490.82    113.32 o 
  -7  20   5     1161.30     1151.18    106.48 o 
  -6  20   5       24.90       62.58     61.82 o 
  -5  20   5      393.99      425.11     87.78 o 
  -4  20   5      994.36     1011.30    105.73 o 
  -3  20   5      740.95      679.41    144.17 o 
  -2  20   5      264.73      403.81     87.52 o 
  -1  20   5      434.50      507.32     87.97 o 
   0  20   5     4139.47     4595.17    187.44 o 
   1  20   5      332.52      285.01    117.37 o 
   2  20   5      322.99      279.53    106.37 o 
   3  20   5        7.43      157.69     95.87 o 
   4  20   5     2417.88     2334.23    178.37 o 
   5  20   5     1592.94     1186.69    139.20 o 
   6  20   5        6.05      -17.35     89.18 o 
   7  20   5        8.10        5.07     74.40 o 
   8  20   5      517.75      623.96    156.16 o 
   9  20   5      123.16      121.68     59.96 o 
  10  20   5       52.34       55.78     51.24 o 
  11  20   5      275.14      146.14    104.12 o 
  12  20   5      513.61      475.47    119.46 o 
  13  20   5      109.92       88.17    106.29 o 
  14  20   5       92.46       92.47    114.59 o 
  15  20   5      236.79      136.91    236.28 o 
 -15  21   5      834.50      892.66    103.67 o 
 -14  21   5      415.89      453.63    110.04 o 
 -13  21   5       27.81       30.82     93.24 o 
 -12  21   5      968.51      941.61    127.69 o 
 -11  21   5      257.98      308.36     77.49 o 
 -10  21   5       20.00       45.98     81.20 o 
  -9  21   5       98.47      225.35     82.24 o 
  -8  21   5        4.82       49.12     78.31 o 
  -7  21   5     1591.20     1623.94    122.74 o 
  -6  21   5     1324.98     1531.02    134.59 o 
  -5  21   5      266.92      720.73    198.74 o 
  -4  21   5      508.40      476.73     99.12 o 
  -3  21   5       10.45      -73.32     73.32 o 
  -2  21   5      783.55      810.21    174.62 o 
  -1  21   5      386.37      293.42     88.59 o 
   0  21   5     1651.77     1872.98    134.47 o 
   1  21   5      252.16      -61.31    105.28 o 
   2  21   5      967.77      714.57    135.16 o 
   3  21   5     1932.09     2047.31    182.97 o 
   4  21   5      268.29      243.47    108.21 o 
   5  21   5      623.47      461.59    116.91 o 
   6  21   5      431.10      499.60    113.95 o 
   7  21   5      144.33      133.19    100.20 o 
   8  21   5      880.08      966.22    101.77 o 
   9  21   5      241.37      139.25     75.02 o 
  10  21   5        7.07      -90.22     90.22 o 
  11  21   5       21.75      -71.45    129.21 o 
  12  21   5      265.02      192.24    154.23 o 
  13  21   5       89.41       20.52    104.56 o 
  14  21   5      963.62     1009.41    145.38 o 
 -13  22   5      252.50      266.76    111.16 o 
 -12  22   5      533.69      499.27    141.32 o 
 -11  22   5      564.64      368.44    139.09 o 
 -10  22   5       37.38      109.01    130.68 o 
  -9  22   5      136.10      116.36     83.40 o 
  -8  22   5      485.30      424.20     98.06 o 
  -7  22   5      877.49     1019.95    171.53 o 
  -6  22   5      605.63      628.00    157.81 o 
  -5  22   5      536.33      683.01    206.05 o 
  -4  22   5      976.15     1220.73    243.39 o 
  -3  22   5      725.39      602.90    108.61 o 
  -2  22   5       85.37      203.03     90.20 o 
  -1  22   5      937.78     1063.61    117.68 o 
   0  22   5        2.25      -51.75     82.87 o 
   1  22   5     1404.39     1116.24    158.49 o 
   2  22   5        4.73     -102.62    102.62 o 
   3  22   5      124.42       40.07    108.47 o 
   4  22   5      403.47      219.50    116.29 o 
   5  22   5      402.69      497.20    125.42 o 
   6  22   5        1.11      127.88    108.62 o 
   7  22   5       41.50       -7.86     96.74 o 
   8  22   5      203.43      287.73    109.51 o 
   9  22   5      491.98      546.22     91.33 o 
  10  22   5       25.29       31.37     66.53 o 
  11  22   5      105.84      173.70    148.47 o 
  12  22   5       56.13       65.36    143.47 o 
 -12  23   5       34.50       42.85    126.63 o 
 -11  23   5       46.77       26.65    128.87 o 
 -10  23   5       33.14      157.97    135.47 o 
  -9  23   5       87.19      148.44    139.20 o 
  -8  23   5      221.59      302.51    151.12 o 
  -7  23   5     2027.12     2311.64    227.23 o 
  -6  23   5     1283.70     1171.41    186.12 o 
  -5  23   5       11.24       40.62     93.44 o 
  -4  23   5      191.44      397.66    199.99 o 
  -3  23   5      683.11      737.31    215.14 o 
  -2  23   5       93.01       93.41     95.38 o 
  -1  23   5     1281.24     1132.26    127.01 o 
   0  23   5      206.84      -21.19    127.26 o 
   1  23   5      921.07      732.17    148.28 o 
   2  23   5      638.35      771.12    143.72 o 
   3  23   5        9.37       27.14    117.84 o 
   4  23   5      586.67      558.37    134.58 o 
   5  23   5     1539.30     1819.15    176.05 o 
   6  23   5      189.58      178.64    115.28 o 
   7  23   5      223.26      -13.37    104.69 o 
   8  23   5      153.86      114.98    107.02 o 
   9  23   5        2.42       51.15     95.18 o 
  10  23   5      155.37      111.53     70.42 o 
 -10  24   5       26.13      -48.31    138.45 o 
  -9  24   5      210.11      496.92    161.40 o 
  -8  24   5       16.99      -37.24    134.04 o 
  -7  24   5       43.22        3.45    138.10 o 
  -6  24   5      156.09      143.33    145.80 o 
  -5  24   5      700.34      890.65    165.18 o 
  -4  24   5      125.19      136.00    101.23 o 
  -3  24   5      185.16       98.30    102.16 o 
  -2  24   5      150.80      199.73    156.06 o 
  -1  24   5     1278.48     1290.14    130.50 o 
   0  24   5      369.03      131.91    128.71 o 
   1  24   5       89.25       72.26    135.26 o 
   2  24   5       41.10      -69.81    124.99 o 
   3  24   5      529.50      294.33    128.36 o 
   4  24   5      217.67      463.78    129.69 o 
   5  24   5       83.79       24.51    112.12 o 
   6  24   5       16.89       13.80    110.87 o 
   7  24   5      347.02      448.88    129.86 o 
   8  24   5      461.10      432.56    126.26 o 
   9  24   5        1.16      -85.69     93.21 o 
  -7  25   5      294.42      438.49    172.09 o 
  -6  25   5      111.51       26.62    148.95 o 
  -5  25   5      153.01     -115.92    247.52 o 
  -4  25   5      353.15      232.90    238.56 o 
  -3  25   5        4.82      -51.27    146.62 o 
  -2  25   5     1395.31     1512.45    146.18 o 
  -1  25   5     1481.25     1444.52    139.77 o 
   0  25   5       51.67     -125.80    125.80 o 
   1  25   5      200.35       14.68    129.64 o 
   2  25   5      100.19      433.86    140.74 o 
   4  25   5      740.55      778.28    151.05 o 
   5  25   5     1300.47     1547.19    171.36 o 
   6  25   5        5.30      -42.99    116.52 o 
  -1  26   5        2.24     -123.52    123.52 o 
   0  26   5       93.08      120.20    131.39 o 
 -25   0   6      175.43      222.02    158.08 o 
 -24   0   6       41.95     -135.58    135.58 o 
 -23   0   6        4.23      -59.25     59.25 o 
 -22   0   6      203.90      101.74     50.38 o 
 -21   0   6        4.29      -45.92     45.92 o 
 -20   0   6       48.00       33.83     46.19 o 
 -19   0   6     2674.27     2628.37    111.25 o 
 -18   0   6     4559.82     4465.23    173.91 o 
 -17   0   6     6208.39     5662.04    133.75 o 
 -16   0   6      747.66      767.72     52.54 o 
 -15   0   6    10701.91    10209.73    169.04 o 
 -14   0   6     4430.04     4027.35     98.27 o 
 -13   0   6      244.08      165.66     33.10 o 
 -12   0   6     3674.67     3559.93     63.71 o 
 -11   0   6      183.29      124.49     18.38 o 
 -10   0   6       83.24       80.32     16.35 o 
  -9   0   6     6478.96     6462.26     75.71 o 
  -8   0   6    67011.41    68303.09    517.82 o 
  -7   0   6    14516.76    14840.47    145.30 o 
  -6   0   6       84.25      117.76     10.97 o 
  -5   0   6    15738.20    15466.44    154.37 o 
  -4   0   6    20809.95    21148.98    202.08 o 
  -3   0   6    58767.32    59757.52    670.11 o 
  -2   0   6    13814.94    14314.69    170.92 o 
  -1   0   6    38558.98    41239.38    534.89 o 
   0   0   6   103044.00   103714.16   1669.06 o 
   1   0   6     4426.58     4936.17     78.44 o 
   2   0   6     8029.93     8110.45    147.94 o 
   3   0   6    38677.17    38528.55    623.65 o 
   4   0   6    27878.53    27225.41    319.88 o 
   5   0   6    10586.72    11595.18    153.01 o 
   6   0   6    21069.89    19956.40    222.83 o 
   7   0   6     5338.99     5803.47     86.00 o 
   8   0   6     3141.13     3065.12     60.70 o 
   9   0   6    14593.96    14802.26    183.34 o 
  10   0   6     2289.49     2165.00     58.38 o 
  11   0   6    33727.94    32947.39    413.62 o 
  12   0   6    38437.80    38058.27    557.52 o 
  13   0   6     1842.70     1848.79     89.89 o 
  14   0   6     2977.73     2912.78    106.16 o 
  15   0   6     2967.82     2706.61    106.97 o 
  16   0   6     8030.43     8170.73    209.56 o 
  17   0   6      800.07      750.51     56.28 o 
  18   0   6     2935.73     2892.58     84.97 o 
  19   0   6        8.93       26.38     68.08 o 
  20   0   6     3314.51     3324.24    138.88 o 
  21   0   6     1291.68     1276.89     81.07 o 
  22   0   6       29.19      -55.40     55.40 o 
  23   0   6     1061.41     1166.04    265.64 o 
  24   0   6      771.56      810.95    177.21 o 
 -25   1   6        3.90      -59.17     97.58 o 
 -24   1   6      233.61      189.94     74.82 o 
 -23   1   6      498.07      600.71     84.06 o 
 -22   1   6        1.59      -23.28     34.72 o 
 -21   1   6      346.23      325.87     40.35 o 
 -20   1   6      532.92      564.15     40.89 o 
 -19   1   6     2713.04     2716.28     84.84 o 
 -18   1   6     2762.88     2559.37     61.88 o 
 -17   1   6     2236.77     2032.50     55.06 o 
 -16   1   6      663.13      644.68     35.49 o 
 -15   1   6     3476.88     3316.30     63.72 o 
 -14   1   6     8393.22     7891.94     98.91 o 
 -13   1   6      524.23      535.28     28.87 o 
 -12   1   6     3318.40     3075.82     53.68 o 
 -11   1   6     1079.33     1030.54     23.66 o 
 -10   1   6     5963.59     6064.19     56.86 o 
  -9   1   6      675.22      768.12     19.02 o 
  -8   1   6    10280.97    10372.59     70.68 o 
  -7   1   6    30289.93    30232.08    175.43 o 
  -6   1   6     1879.00     1887.96     24.12 o 
  -5   1   6      245.34      147.64      8.60 o 
  -4   1   6     3425.41     3427.88     36.81 o 
  -3   1   6    72798.19    74866.62    557.66 o 
  -2   1   6    65811.15    66292.89    525.95 o 
  -1   1   6     5113.74     5424.98     57.99 o 
   0   1   6    23133.40    24253.24    228.80 o 
   1   1   6      219.32      212.07      8.83 o 
   2   1   6     2950.69     2872.41     64.54 o 
   3   1   6     5951.02     5928.67     70.07 o 
   4   1   6      457.76      469.59     15.97 o 
   5   1   6     8462.63     8522.96     82.27 o 
   6   1   6      299.49      301.21     18.06 o 
   7   1   6     3790.26     3806.44     50.01 o 
   8   1   6      561.50      654.36     24.63 o 
   9   1   6     9244.08     9162.28     96.53 o 
  10   1   6     7364.50     7382.50     84.74 o 
  11   1   6      204.27      176.43     24.84 o 
  12   1   6     5639.08     5401.25    116.77 o 
  13   1   6      531.85      602.05     41.10 o 
  14   1   6     1540.77     1590.41     61.56 o 
  15   1   6     1205.78     1236.36     57.61 o 
  16   1   6       42.54       17.83     26.98 o 
  17   1   6       19.10      -29.72     29.72 o 
  18   1   6        1.71       36.08     33.57 o 
  19   1   6       40.43       74.41     30.65 o 
  20   1   6        8.90       38.65     39.29 o 
  21   1   6      182.96      211.63     38.14 o 
  22   1   6        9.26       11.25     55.58 o 
  23   1   6      126.28       57.97    106.51 o 
  24   1   6        5.64       78.15     88.20 o 
 -25   2   6       32.83      100.87    114.71 o 
 -24   2   6      867.06      946.58     72.53 o 
 -23   2   6      625.91      693.36     70.81 o 
 -22   2   6      200.39      151.18     44.21 o 
 -21   2   6      316.77      225.29     38.66 o 
 -20   2   6     1035.73      970.16     48.12 o 
 -19   2   6      895.29      889.55     44.94 o 
 -18   2   6      141.10      156.18     32.32 o 
 -17   2   6      150.43      209.73     30.91 o 
 -16   2   6      313.48      355.27     30.74 o 
 -15   2   6      235.23      183.39     28.11 o 
 -14   2   6     1712.10     1676.97     47.36 o 
 -13   2   6     3204.16     3016.15     65.41 o 
 -12   2   6     4349.38     4500.16     55.50 o 
 -11   2   6     1822.03     1867.23     30.73 o 
 -10   2   6    10863.80    10831.14     83.48 o 
  -9   2   6    16591.85    16470.23    113.72 o 
  -8   2   6    14804.13    14616.13     97.53 o 
  -7   2   6     2419.10     2690.51     29.01 o 
  -6   2   6     6662.31     6948.40     59.22 o 
  -5   2   6       26.17       39.15      7.08 o 
  -4   2   6     1374.08     1525.84     21.61 o 
  -3   2   6    26583.88    27166.68    223.14 o 
  -2   2   6    13942.20    14454.01    131.25 o 
  -1   2   6     3687.89     3891.11     57.38 o 
   0   2   6    32158.28    34789.80    394.09 o 
   1   2   6     1767.73     1884.62     27.85 o 
   2   2   6    11551.46    11945.42    129.13 o 
   3   2   6    21410.31    21424.32    225.12 o 
   4   2   6     1591.27     1657.88     25.75 o 
   5   2   6    30319.16    30205.59    239.44 o 
   6   2   6     9072.66     8789.13     89.14 o 
   7   2   6      400.75      373.21     16.75 o 
   8   2   6     2717.24     2797.51     47.13 o 
   9   2   6     1267.61     1227.04     32.46 o 
  10   2   6     2404.82     2479.42     46.93 o 
  11   2   6     5909.38     5875.34     88.53 o 
  12   2   6    11469.93    11603.25    189.77 o 
  13   2   6     3553.45     3537.61     79.37 o 
  14   2   6      494.96      582.24     44.91 o 
  15   2   6      328.62      359.37     46.98 o 
  16   2   6      547.07      606.89     38.47 o 
  17   2   6     3711.67     3695.60     79.51 o 
  18   2   6      963.54     1228.67     61.37 o 
  19   2   6      495.80      455.78     53.02 o 
  20   2   6     1206.35     1286.33    111.38 o 
  21   2   6       76.40       68.90     39.09 o 
  22   2   6       28.93      -57.66     57.66 o 
  23   2   6      331.36      405.81     92.83 o 
  24   2   6      683.55     1060.19    129.94 o 
 -25   3   6      576.84      841.45     68.88 o 
 -24   3   6       16.69       88.57     58.82 o 
 -23   3   6     2138.42     2512.33    104.54 o 
 -22   3   6     1136.93     1162.48     52.50 o 
 -21   3   6      504.07      461.35     41.86 o 
 -20   3   6       12.29      -30.99     33.19 o 
 -19   3   6     1843.51     1894.99     75.92 o 
 -18   3   6     2274.78     2119.03     61.08 o 
 -17   3   6      453.78      372.80     33.69 o 
 -16   3   6      475.65      526.44     37.76 o 
 -15   3   6    15429.52    15010.73    169.70 o 
 -14   3   6     3024.73     2965.42     63.20 o 
 -13   3   6     9226.51     9196.15    115.70 o 
 -12   3   6       23.17       30.73     17.92 o 
 -11   3   6    42170.16    41621.19    275.78 o 
 -10   3   6    26162.79    25761.36    169.00 o 
  -9   3   6     3801.26     3608.67     39.13 o 
  -8   3   6    13630.93    13623.90     95.31 o 
  -7   3   6    51275.19    51196.55    315.26 o 
  -6   3   6    36982.58    37154.89    232.44 o 
  -5   3   6      284.55      419.34     12.78 o 
  -4   3   6     9342.74     9690.73     81.97 o 
  -3   3   6    36907.55    37492.32    286.81 o 
  -2   3   6    59867.64    61356.47    522.70 o 
  -1   3   6    12250.97    12544.70    224.12 o 
   0   3   6      149.30      226.63     24.20 o 
   1   3   6    85195.45    86133.24   1169.46 o 
   2   3   6    15160.63    15229.74    164.93 o 
   3   3   6    12371.68    12328.31    112.51 o 
   4   3   6     5547.66     5072.91     57.46 o 
   5   3   6     8125.54     7576.71     74.35 o 
   6   3   6    55983.67    56448.34    461.64 o 
   7   3   6      373.43      369.20     28.08 o 
   8   3   6    11833.04    11784.12    109.29 o 
   9   3   6      722.31      639.62     22.06 o 
  10   3   6     5960.12     5796.37     69.52 o 
  11   3   6       22.90        3.56     23.82 o 
  12   3   6       12.51      -40.06     40.06 o 
  13   3   6     2853.15     2874.35     80.55 o 
  14   3   6     1697.30     1641.89     66.75 o 
  15   3   6      836.07      857.56     41.17 o 
  16   3   6      508.98      510.30     39.18 o 
  17   3   6     1511.54     1538.35     56.44 o 
  18   3   6     1190.01     1266.90     77.47 o 
  19   3   6       32.00      -40.29     40.29 o 
  20   3   6      677.90      753.86     61.05 o 
  21   3   6       12.34      -29.34     49.33 o 
  22   3   6      262.82      356.05     79.81 o 
  23   3   6       17.17      -31.42     82.53 o 
 -25   4   6       99.10      137.09     61.59 o 
 -24   4   6      366.35      413.48     68.66 o 
 -23   4   6      236.23      256.13     80.13 o 
 -22   4   6      191.86      165.19     35.39 o 
 -21   4   6      119.37      106.45     35.98 o 
 -20   4   6        2.60        4.52     31.65 o 
 -19   4   6      757.46      718.43     50.01 o 
 -18   4   6     2404.69     2388.29     75.18 o 
 -17   4   6     1250.93     1157.88     46.76 o 
 -16   4   6     1569.50     1683.74     57.18 o 
 -15   4   6     3348.10     3055.29     65.57 o 
 -14   4   6     4094.10     4029.65     72.64 o 
 -13   4   6     8741.66     8527.30    110.54 o 
 -12   4   6     3208.66     3255.12     54.87 o 
 -11   4   6     1782.89     1706.14     31.72 o 
 -10   4   6       13.66       53.35     12.74 o 
  -9   4   6     3297.88     3271.32     37.64 o 
  -8   4   6      727.66      732.31     18.03 o 
  -7   4   6     7082.54     6796.36     58.33 o 
  -6   4   6      536.45      557.71     15.70 o 
  -5   4   6    15604.14    15575.16    120.58 o 
  -4   4   6    39447.95    38129.35    325.95 o 
  -3   4   6    10535.28    10142.49     95.66 o 
  -2   4   6     5203.96     5208.11     56.85 o 
  -1   4   6      519.41      559.06     14.20 o 
   0   4   6     7657.61     8450.92    100.79 o 
   1   4   6     6021.90     6194.34     68.65 o 
   2   4   6    14817.13    15782.66    128.44 o 
   3   4   6     4291.46     4867.89     52.77 o 
   4   4   6     2168.20     2298.22     37.18 o 
   5   4   6     7407.37     7555.40     85.69 o 
   6   4   6     4687.78     4760.44     59.28 o 
   7   4   6    35831.75    35505.95    300.67 o 
   8   4   6    48424.02    48160.04    400.09 o 
   9   4   6       52.23       46.42     13.91 o 
  10   4   6     1002.13     1027.49     30.82 o 
  11   4   6       60.21       20.05     16.97 o 
  12   4   6       12.81      -13.48     13.48 o 
  13   4   6     1296.59     1339.54     62.98 o 
  14   4   6      841.69      874.29     48.75 o 
  15   4   6     3051.54     3077.68     85.16 o 
  16   4   6     4862.37     4746.00    103.23 o 
  17   4   6      986.41     1013.49     60.15 o 
  18   4   6     1219.50     1318.20     78.26 o 
  19   4   6     1312.49     1469.14    109.26 o 
  20   4   6      451.71      483.87     58.41 o 
  21   4   6       15.80       24.45     50.49 o 
  22   4   6      926.04     1030.13     94.26 o 
  23   4   6        0.93      -83.74     83.74 o 
 -25   5   6      209.79      179.76     64.84 o 
 -24   5   6       62.45       14.82     61.78 o 
 -23   5   6       28.73      -59.56     59.56 o 
 -22   5   6        0.83      -39.86     39.86 o 
 -21   5   6     1288.15     1262.33     61.40 o 
 -20   5   6      142.82      142.00     35.71 o 
 -19   5   6      758.30      798.15     44.98 o 
 -18   5   6        1.59      -27.33     32.33 o 
 -17   5   6     1757.88     1808.12     60.20 o 
 -16   5   6      298.75      375.66     36.79 o 
 -15   5   6      601.42      540.57     38.11 o 
 -14   5   6     2262.81     2111.88     59.37 o 
 -13   5   6     6771.54     6575.94    105.20 o 
 -12   5   6     4858.80     4688.19     71.18 o 
 -11   5   6     2116.75     2109.70     38.09 o 
 -10   5   6      436.46      399.60     17.12 o 
  -9   5   6     1713.01     1672.06     29.55 o 
  -8   5   6    17954.50    17616.36    182.34 o 
  -7   5   6     4600.56     4604.80     45.16 o 
  -6   5   6     5382.70     5400.55     53.75 o 
  -5   5   6    18619.65    18087.46    138.74 o 
  -4   5   6      447.41      379.44     14.08 o 
  -3   5   6     1333.89     1279.16     24.73 o 
  -2   5   6     1359.51     1201.12     20.99 o 
  -1   5   6     8518.16     8890.70     89.36 o 
   0   5   6     6668.66     6218.97     74.00 o 
   1   5   6      648.92      825.47     20.83 o 
   2   5   6     2582.59     2626.19     31.57 o 
   3   5   6     3427.19     3443.50     43.01 o 
   4   5   6     1087.24     1047.60     22.09 o 
   5   5   6       72.47       89.68     13.27 o 
   6   5   6       32.37       68.16     14.78 o 
   7   5   6     5438.52     5440.98     69.58 o 
   8   5   6    10037.09    10030.53    102.20 o 
   9   5   6        6.92       36.89     16.62 o 
  10   5   6     3831.46     3913.95     61.65 o 
  11   5   6      911.31      922.17     36.54 o 
  12   5   6     1294.68     1281.02     42.38 o 
  13   5   6      590.16      538.34     32.74 o 
  14   5   6      141.95      109.73     22.21 o 
  15   5   6      375.98      414.58     40.34 o 
  16   5   6     1292.04     1285.71     70.26 o 
  17   5   6       70.69       47.37     44.72 o 
  18   5   6       74.42       18.43     42.73 o 
  19   5   6       43.49       -8.92     45.83 o 
  20   5   6       28.32       37.19     49.75 o 
  21   5   6        0.06      107.21     54.93 o 
  22   5   6        9.50      -78.52     78.81 o 
  23   5   6        1.65      122.94     90.83 o 
 -24   6   6      246.08      228.08     68.40 o 
 -23   6   6      551.13      506.91     97.74 o 
 -22   6   6      338.95      250.51     48.27 o 
 -21   6   6       31.06      -34.95     50.70 o 
 -20   6   6        4.42       26.29     32.99 o 
 -19   6   6      699.15      605.88     48.18 o 
 -18   6   6      812.09      840.97     47.18 o 
 -17   6   6       35.23      -23.93     32.08 o 
 -16   6   6      306.63      276.21     36.54 o 
 -15   6   6       81.46       81.70     29.82 o 
 -14   6   6     2521.01     2445.56     98.37 o 
 -13   6   6     5769.79     5529.75     92.36 o 
 -12   6   6     8776.28     8745.30    120.11 o 
 -11   6   6     1710.02     1689.75     40.18 o 
 -10   6   6      695.18      677.43     23.60 o 
  -9   6   6      169.88      187.32     15.50 o 
  -8   6   6       12.64      -10.82     10.82 o 
  -7   6   6     1940.17     1811.47     30.56 o 
  -6   6   6     5531.07     5509.36     53.17 o 
  -5   6   6    18161.57    17586.00    136.20 o 
  -4   6   6    25704.57    24883.39    175.60 o 
  -3   6   6      601.08      640.19     17.64 o 
  -2   6   6      304.92      332.50     12.74 o 
  -1   6   6    13367.37    13854.95    126.60 o 
   0   6   6     3763.30     3998.40     49.78 o 
   1   6   6     5515.05     4973.31     54.35 o 
   2   6   6    37645.77    37385.65    289.63 o 
   3   6   6      468.80      610.88     20.22 o 
   4   6   6    16760.16    16856.25    226.07 o 
   5   6   6      766.14      800.52     25.03 o 
   6   6   6       30.74       14.64     14.06 o 
   7   6   6    38277.81    37633.21    326.24 o 
   8   6   6    36000.16    36121.96    316.99 o 
   9   6   6      700.29      777.45     27.78 o 
  10   6   6     9205.94     9298.03    106.70 o 
  11   6   6      192.01      222.79     24.78 o 
  12   6   6     2564.96     2511.94     59.19 o 
  13   6   6     2123.89     2148.85     56.45 o 
  14   6   6      854.19      945.39     47.95 o 
  15   6   6     3045.53     2934.09     70.69 o 
  16   6   6     8138.81     8396.82    166.47 o 
  17   6   6     1458.94     1512.21     87.77 o 
  18   6   6      420.68      484.26     88.71 o 
  19   6   6     1087.49     1187.50     85.46 o 
  20   6   6     1121.23     1252.78     74.97 o 
  21   6   6      375.80      564.49     84.34 o 
  22   6   6     1582.68     1510.97    150.23 o 
  23   6   6        6.53      -17.95    214.96 o 
 -24   7   6       59.46      -74.73     74.73 o 
 -23   7   6      675.52      734.75     88.37 o 
 -22   7   6      394.42      453.59     68.22 o 
 -21   7   6       49.49       80.75     47.31 o 
 -20   7   6      174.66      112.73     38.94 o 
 -19   7   6     1056.11     1061.54     53.11 o 
 -18   7   6      657.61      549.55     44.62 o 
 -17   7   6      168.45      121.66     34.11 o 
 -16   7   6     1311.16     1281.01     61.03 o 
 -15   7   6     3192.11     3053.17     72.62 o 
 -14   7   6     2293.54     2227.22     62.19 o 
 -13   7   6      540.28      493.27     43.92 o 
 -12   7   6      116.45       79.93     31.53 o 
 -11   7   6    10195.89     9892.03    114.74 o 
 -10   7   6     9355.05     9209.78    106.65 o 
  -9   7   6       11.61       -3.25     14.71 o 
  -8   7   6     1150.15     1113.40     27.41 o 
  -7   7   6     5001.91     4705.94     54.48 o 
  -6   7   6    18767.04    18690.38    128.77 o 
  -5   7   6     1930.37     2119.96     29.56 o 
  -4   7   6     1281.83     1262.16     22.90 o 
  -3   7   6    14936.53    15112.42    123.52 o 
  -2   7   6      886.87      858.38     19.46 o 
  -1   7   6      177.07      218.31     14.70 o 
   0   7   6     2397.26     2465.27     36.96 o 
   1   7   6    22491.25    22393.40    195.07 o 
   2   7   6     4304.25     4417.35     46.16 o 
   3   7   6      568.85      680.87     19.47 o 
   4   7   6     1583.56     1640.00     25.45 o 
   5   7   6    12325.80    12667.50    107.98 o 
   6   7   6     7071.41     6806.78     75.68 o 
   7   7   6     1909.30     1966.56     38.38 o 
   8   7   6      149.36      191.79     19.37 o 
   9   7   6     3372.89     3347.27     66.11 o 
  10   7   6     1309.87     1259.05     38.42 o 
  11   7   6      112.27      109.67     31.76 o 
  12   7   6       11.09       15.20     31.41 o 
  13   7   6      628.29      559.76     54.30 o 
  14   7   6        6.42       31.17     35.99 o 
  15   7   6        5.50       30.36     38.74 o 
  16   7   6      145.14      155.00     38.28 o 
  17   7   6      816.39      857.59     78.35 o 
  18   7   6      313.70      344.26     86.60 o 
  19   7   6       41.30       16.53     61.81 o 
  20   7   6        5.55       88.65     59.54 o 
  21   7   6       96.72      177.42     87.51 o 
  22   7   6        8.02     -158.53    198.84 o 
  23   7   6        1.35      106.28    151.53 o 
 -24   8   6       99.65      173.75     81.93 o 
 -23   8   6      351.30      304.17     83.03 o 
 -22   8   6      202.68      110.19     78.23 o 
 -21   8   6       42.33       21.13     86.23 o 
 -20   8   6      576.10      625.05     49.63 o 
 -19   8   6     1526.64     1527.71     70.68 o 
 -18   8   6      132.95      188.02     47.36 o 
 -17   8   6       32.52       36.80     36.31 o 
 -16   8   6      269.99      161.46     37.09 o 
 -15   8   6       11.33      -29.56     37.77 o 
 -14   8   6      313.30      335.49     38.43 o 
 -13   8   6     3875.06     3685.20     84.08 o 
 -12   8   6     1224.09     1271.50     52.89 o 
 -11   8   6     1654.31     1488.12     55.29 o 
 -10   8   6     2775.66     2690.01     57.01 o 
  -9   8   6     8186.13     7923.61     95.56 o 
  -8   8   6     9998.78     9812.26     93.36 o 
  -7   8   6     9295.15     9449.33     85.75 o 
  -6   8   6      416.46      495.12     16.57 o 
  -5   8   6     1231.31     1234.52     23.16 o 
  -4   8   6     1402.84     1499.48     25.56 o 
  -3   8   6     2363.27     2353.78     32.53 o 
  -2   8   6      612.78      567.23     16.68 o 
  -1   8   6     7745.54     7622.96    101.54 o 
   0   8   6      617.61      558.06     24.36 o 
   1   8   6    43215.46    44266.57    330.86 o 
   2   8   6    53008.25    53125.52    355.64 o 
   3   8   6     5487.30     5460.12     50.97 o 
   4   8   6      131.89      176.91     12.46 o 
   5   8   6     2572.68     2320.77     29.36 o 
   6   8   6     2045.63     2054.31     40.18 o 
   7   8   6     2586.43     2740.85     47.21 o 
   8   8   6       17.48       20.00     18.21 o 
   9   8   6     2588.64     2546.58     55.37 o 
  10   8   6     5047.13     5012.28     86.53 o 
  11   8   6        4.34      -24.74     31.99 o 
  12   8   6      929.00      950.58     54.30 o 
  13   8   6     9874.52     9819.92    170.49 o 
  14   8   6     3441.39     3526.33     98.46 o 
  15   8   6      224.21      178.19     43.91 o 
  16   8   6     1613.69     1598.90     72.35 o 
  17   8   6       47.53      -49.03     53.15 o 
  18   8   6      565.24      598.89    128.01 o 
  19   8   6       51.63      -30.42     61.04 o 
  20   8   6        4.43       19.70     96.38 o 
  21   8   6      680.47      728.09    145.14 o 
  22   8   6     1113.46     1318.66    149.35 o 
 -24   9   6        2.50     -106.10    106.10 o 
 -23   9   6      363.30      364.74     85.15 o 
 -22   9   6       26.79       78.96     90.87 o 
 -21   9   6     1853.98     1997.12    107.42 o 
 -20   9   6       31.58       61.87     60.76 o 
 -19   9   6     3343.32     3510.72     91.35 o 
 -18   9   6      297.45      283.23     44.50 o 
 -17   9   6     2246.64     2321.21     76.81 o 
 -16   9   6     3099.66     2872.12     81.17 o 
 -15   9   6     4021.13     3801.27     89.81 o 
 -14   9   6     3483.63     3391.65     91.18 o 
 -13   9   6     3976.39     3855.10     96.20 o 
 -12   9   6     3224.21     3202.58     77.87 o 
 -11   9   6     5532.82     5551.10    102.29 o 
 -10   9   6      465.25      447.02     30.45 o 
  -9   9   6     3001.41     2872.87     62.96 o 
  -8   9   6     1042.49     1058.64     33.34 o 
  -7   9   6    19783.23    19440.80    151.88 o 
  -6   9   6     6375.96     6250.95     57.08 o 
  -5   9   6    27705.18    26985.98    180.08 o 
  -4   9   6    10463.00    10714.06     83.38 o 
  -3   9   6    29518.07    29632.22    210.41 o 
  -2   9   6    16591.30    16247.26    123.99 o 
  -1   9   6     8328.73     8468.29     85.75 o 
   0   9   6    26836.31    26895.53    201.60 o 
   1   9   6      815.67      836.38     23.51 o 
   2   9   6     8753.82     8773.22     79.51 o 
   3   9   6     5329.26     5117.41     58.01 o 
   4   9   6      250.76      290.08     17.38 o 
   5   9   6      599.44      683.87     18.88 o 
   6   9   6     1725.16     1806.05     27.33 o 
   7   9   6     3294.50     3311.29     44.98 o 
   8   9   6     6880.58     7068.07     97.33 o 
   9   9   6     6384.58     6351.68     92.63 o 
  10   9   6     1961.79     1914.83     71.06 o 
  11   9   6     4492.48     4429.48    107.12 o 
  12   9   6     4112.61     3979.26    101.91 o 
  13   9   6      393.59      343.03     47.97 o 
  14   9   6     2154.30     2141.67     83.71 o 
  15   9   6       52.94      -14.27     41.07 o 
  16   9   6     1196.39     1254.71     69.98 o 
  17   9   6       11.28       11.72     45.76 o 
  18   9   6      109.93      108.55     46.58 o 
  19   9   6        1.52       46.21     70.03 o 
  20   9   6        3.67      128.47    121.15 o 
  21   9   6       16.34      142.53    170.12 o 
  22   9   6        8.29     -107.41    107.41 o 
 -23  10   6       14.25      -16.52     76.77 o 
 -22  10   6       99.07      240.60    103.85 o 
 -21  10   6      116.09      161.26     75.20 o 
 -20  10   6      627.97      701.55     51.83 o 
 -19  10   6     1065.33     1124.69     60.19 o 
 -18  10   6     1439.13     1442.41     65.50 o 
 -17  10   6     1380.14     1453.72     64.36 o 
 -16  10   6      241.04      216.83     41.30 o 
 -15  10   6     1783.56     1742.30     67.33 o 
 -14  10   6     3753.09     3773.60    136.68 o 
 -13  10   6      614.85      620.82     44.90 o 
 -12  10   6     2924.94     2928.42     77.56 o 
 -11  10   6      274.25      278.84     36.02 o 
 -10  10   6      120.74       33.47     19.87 o 
  -9  10   6      904.01      930.53     38.41 o 
  -8  10   6     8668.74     8539.13     97.96 o 
  -7  10   6    16886.56    16612.01    177.23 o 
  -6  10   6     1997.48     2126.79     34.54 o 
  -5  10   6      772.78      843.91     21.26 o 
  -4  10   6      526.10      590.84     18.25 o 
  -3  10   6    12590.76    12547.34     99.02 o 
  -2  10   6       33.43       37.57     12.33 o 
  -1  10   6     6957.64     6922.93     73.35 o 
   0  10   6    16258.44    16336.95    127.78 o 
   1  10   6    11715.39    12119.36    144.06 o 
   2  10   6      517.56      545.36     21.50 o 
   3  10   6     3209.94     3110.63     47.12 o 
   4  10   6    33502.90    34528.41    245.24 o 
   5  10   6      671.60      675.95     25.28 o 
   6  10   6     3158.88     3160.72     45.68 o 
   7  10   6    11651.29    11320.57    116.47 o 
   8  10   6      175.66      210.54     21.31 o 
   9  10   6      173.51      197.31     22.81 o 
  10  10   6     2182.34     2177.19     78.90 o 
  11  10   6     9480.14     9420.59    172.09 o 
  12  10   6     9688.56     9742.98    177.84 o 
  13  10   6      510.52      418.93     52.25 o 
  14  10   6       37.01      -12.30     40.91 o 
  15  10   6      486.80      434.91     54.17 o 
  16  10   6     1261.86     1273.32     87.83 o 
  17  10   6        3.56        2.28     46.80 o 
  18  10   6     1047.81     1093.22     69.51 o 
  19  10   6        9.61      -11.57     76.56 o 
  20  10   6      499.76      773.33    209.03 o 
  21  10   6      719.83      511.49    201.92 o 
  22  10   6      268.94      223.17    117.58 o 
 -23  11   6       47.84      -59.08     98.77 o 
 -22  11   6       11.87        8.15     96.43 o 
 -21  11   6      704.25      798.05    143.10 o 
 -20  11   6     1078.54     1178.28     60.97 o 
 -19  11   6       97.05       37.02     41.39 o 
 -18  11   6      259.37      118.42     43.44 o 
 -17  11   6     1466.38     1449.30     66.80 o 
 -16  11   6      229.61      194.90     44.59 o 
 -15  11   6      594.78      666.35     49.43 o 
 -14  11   6     1092.97     1026.20     54.26 o 
 -13  11   6     7724.47     7312.65    128.32 o 
 -12  11   6     4012.46     3934.15     93.31 o 
 -11  11   6     1452.29     1451.01     65.91 o 
 -10  11   6     2630.46     2569.49     72.96 o 
  -9  11   6    11417.45    10950.58    157.89 o 
  -8  11   6    16751.28    16560.37    210.78 o 
  -7  11   6       91.98      108.65     22.22 o 
  -6  11   6      855.65      959.91     42.21 o 
  -5  11   6      281.05      358.64     22.43 o 
  -4  11   6     8071.55     7882.59     77.65 o 
  -3  11   6     4552.67     4412.73     52.97 o 
  -2  11   6      612.66      616.45     20.03 o 
  -1  11   6     5230.86     5318.69     61.14 o 
   0  11   6     3906.02     3963.73     46.75 o 
   1  11   6     1602.21     1735.81     33.90 o 
   2  11   6       25.60       25.65     13.35 o 
   3  11   6    11871.41    12194.73    116.86 o 
   4  11   6    21808.10    22263.44    206.01 o 
   5  11   6        1.50       -9.34     17.96 o 
   6  11   6     3398.55     3390.19     55.50 o 
   7  11   6      823.83      845.34     27.89 o 
   8  11   6     7826.04     7790.54    111.24 o 
   9  11   6     3741.61     3737.23     78.29 o 
  10  11   6        5.67        9.38     26.97 o 
  11  11   6      314.18      344.19     43.88 o 
  12  11   6      750.76      813.93     44.80 o 
  13  11   6       89.48       89.59     30.43 o 
  14  11   6       38.18       37.99     29.67 o 
  15  11   6      989.29     1000.50     50.17 o 
  16  11   6      433.91      465.21     42.28 o 
  17  11   6       87.88       55.19     37.39 o 
  18  11   6      403.43      356.28     61.38 o 
  19  11   6        5.73       56.22     64.51 o 
  20  11   6      566.47      628.24     61.05 o 
  21  11   6      178.52      -57.13    174.12 o 
 -22  12   6      158.62      166.58    104.88 o 
 -21  12   6       39.15      229.05    126.75 o 
 -20  12   6      544.47      773.13    128.42 o 
 -19  12   6      259.78      261.13     54.60 o 
 -18  12   6        4.19      -40.40     40.40 o 
 -17  12   6        2.91      -37.36     42.04 o 
 -16  12   6      102.84       29.00     40.09 o 
 -15  12   6        5.12      -20.31     37.58 o 
 -14  12   6      873.45      879.37     53.08 o 
 -13  12   6     1869.29     1678.72     67.01 o 
 -12  12   6     2398.49     2368.22     82.61 o 
 -11  12   6      367.25      340.20     39.57 o 
 -10  12   6      589.79      577.03     43.96 o 
  -9  12   6    14996.48    14632.28    199.55 o 
  -8  12   6     5831.23     5830.50     85.51 o 
  -7  12   6     1960.67     1957.25     49.47 o 
  -6  12   6     6588.17     6635.99     89.37 o 
  -5  12   6       79.56       54.65     20.14 o 
  -4  12   6       15.59        6.81     19.42 o 
  -3  12   6    13646.58    13488.43    159.66 o 
  -2  12   6    28244.36    28305.91    238.32 o 
  -1  12   6      766.71      786.31     26.64 o 
   0  12   6     2741.77     2739.98     42.76 o 
   1  12   6     3925.76     4198.16     56.90 o 
   2  12   6      823.08      935.34     30.67 o 
   3  12   6     6320.83     6522.58     86.82 o 
   4  12   6      505.44      585.38     28.79 o 
   5  12   6    18417.53    18370.37    179.37 o 
   6  12   6    17270.10    17313.58    171.38 o 
   7  12   6      373.40      332.60     26.58 o 
   8  12   6     2553.26     2537.34     66.67 o 
   9  12   6     2431.74     2422.88     68.10 o 
  10  12   6     7390.00     7265.97    122.75 o 
  11  12   6      568.42      527.57     41.81 o 
  12  12   6     6732.98     6927.70    121.45 o 
  13  12   6      349.96      370.61     55.93 o 
  14  12   6      799.13      798.19     48.34 o 
  15  12   6       69.57       14.39     35.59 o 
  16  12   6       70.46       35.92     38.17 o 
  17  12   6     2186.65     2475.59     80.73 o 
  18  12   6     2429.54     2547.77     92.20 o 
  19  12   6      108.85       87.16     52.43 o 
  20  12   6      666.25      697.07     84.65 o 
  21  12   6       16.29      -85.84    187.51 o 
 -22  13   6      202.07      214.62    111.83 o 
 -21  13   6        1.14      -94.77     99.10 o 
 -20  13   6        0.76      -66.99     77.95 o 
 -19  13   6       24.92      -74.37     74.37 o 
 -18  13   6        1.62      -43.80     43.80 o 
 -17  13   6       98.09       82.07     44.05 o 
 -16  13   6      654.07      603.62     56.59 o 
 -15  13   6      645.03      683.23     53.04 o 
 -14  13   6       29.13       26.15     38.77 o 
 -13  13   6     1801.78     1926.93     80.83 o 
 -12  13   6       21.47       27.64     35.69 o 
 -11  13   6     3923.46     3597.35     88.63 o 
 -10  13   6      570.23      588.81     50.47 o 
  -9  13   6      419.18      417.22     45.86 o 
  -8  13   6      108.55       91.13     34.81 o 
  -7  13   6      150.67      134.50     31.54 o 
  -6  13   6     4491.98     4376.75     83.23 o 
  -5  13   6       25.45        9.73     19.83 o 
  -4  13   6        8.77      -11.34     19.76 o 
  -3  13   6       15.92       21.75     22.15 o 
  -2  13   6      616.55      672.02     32.74 o 
  -1  13   6      408.86      450.49     25.56 o 
   0  13   6      659.78      688.78     28.65 o 
   1  13   6     9694.11     9712.98    104.66 o 
   2  13   6     2033.90     2108.30     47.21 o 
   3  13   6     3833.71     3699.69     77.60 o 
   4  13   6      447.93      540.94     31.14 o 
   5  13   6     1437.10     1462.00     43.91 o 
   6  13   6     2037.31     1997.49     52.10 o 
   7  13   6      249.30      327.92     32.12 o 
   8  13   6      517.99      544.54     33.19 o 
   9  13   6       43.71       10.23     31.67 o 
  10  13   6      341.99      365.63     40.30 o 
  11  13   6      507.23      431.83     43.34 o 
  12  13   6      572.42      566.66     47.14 o 
  13  13   6     1060.77     1028.31     55.76 o 
  14  13   6      199.56      243.88     64.73 o 
  15  13   6      688.08      789.09     53.79 o 
  16  13   6       11.55       74.34     57.83 o 
  17  13   6      645.41      693.27     57.64 o 
  18  13   6      133.32      166.47     58.03 o 
  19  13   6      121.14      117.31    113.65 o 
  20  13   6        1.67      -76.92     76.92 o 
 -21  14   6       13.76      -85.44    105.14 o 
 -20  14   6      117.50      276.02    109.00 o 
 -19  14   6      227.99      258.98     93.76 o 
 -18  14   6     1396.86     1469.91     81.75 o 
 -17  14   6      382.59      295.27     56.26 o 
 -16  14   6       99.55      129.60     51.56 o 
 -15  14   6     3461.43     3387.74    105.40 o 
 -14  14   6     1558.89     1464.11     77.85 o 
 -13  14   6       75.80       91.03     44.17 o 
 -12  14   6      438.71      447.06     53.35 o 
 -11  14   6      718.56      693.02     56.44 o 
 -10  14   6      265.75      316.35     47.81 o 
  -9  14   6      406.38      380.80     46.97 o 
  -8  14   6     1150.45     1126.32     69.96 o 
  -7  14   6        2.46      -30.96     35.57 o 
  -6  14   6      527.00      475.66     49.23 o 
  -5  14   6      778.87      862.39     47.80 o 
  -4  14   6    21227.08    21106.97    258.57 o 
  -3  14   6    15886.90    15555.71    380.50 o 
  -2  14   6     8108.79     8222.08    119.41 o 
  -1  14   6      755.08      751.88     35.22 o 
   0  14   6      959.44     1054.32     43.43 o 
   1  14   6     3253.24     3409.34     60.53 o 
   2  14   6      286.26      312.44     31.72 o 
   3  14   6     1041.20     1086.09     40.90 o 
   4  14   6       84.22       59.28     21.72 o 
   5  14   6     2654.83     2573.94     65.78 o 
   6  14   6     9836.07     9788.84    135.97 o 
   7  14   6     4041.60     4197.81     81.83 o 
   8  14   6     2498.59     2450.23     92.58 o 
   9  14   6     5743.51     5725.29    115.49 o 
  10  14   6       99.75       58.56     37.44 o 
  11  14   6     2616.99     2593.75     80.34 o 
  12  14   6     1057.50     1015.07     57.51 o 
  13  14   6      925.63      935.76     66.22 o 
  14  14   6     1975.93     2102.54     78.26 o 
  15  14   6       27.98      -41.10     41.10 o 
  16  14   6        6.42      -39.21     43.05 o 
  17  14   6     2249.58     2414.81     93.57 o 
  18  14   6     1761.54     1766.80    186.77 o 
  19  14   6      224.06      244.74     92.91 o 
  20  14   6       74.85      -71.64     82.01 o 
 -20  15   6      141.63      -64.24    131.94 o 
 -19  15   6      267.88      313.60     71.02 o 
 -18  15   6       32.73       75.93     68.11 o 
 -17  15   6     3396.72     3686.83    138.75 o 
 -16  15   6     1383.92     1498.54     80.67 o 
 -15  15   6      365.71      403.92     58.44 o 
 -14  15   6       40.39      -60.51     62.14 o 
 -13  15   6     2351.61     2237.58     90.29 o 
 -12  15   6     3952.98     3654.50    107.67 o 
 -11  15   6       88.58       70.46     45.69 o 
 -10  15   6      296.90      263.66     48.47 o 
  -9  15   6     4617.96     4436.19    190.74 o 
  -8  15   6      751.45      726.13     65.61 o 
  -7  15   6     4151.06     4142.50    108.57 o 
  -6  15   6       11.47       63.14     40.98 o 
  -5  15   6     6245.23     6414.88    137.30 o 
  -4  15   6     6550.59     6835.57    158.08 o 
  -3  15   6     2260.22     2178.32     96.18 o 
  -2  15   6     1520.88     1569.86     61.89 o 
  -1  15   6    10602.08    10708.47    206.13 o 
   0  15   6     9255.38     8990.56    183.93 o 
   1  15   6      342.46      389.37     43.94 o 
   2  15   6       60.96      109.68     57.24 o 
   3  15   6     1332.54     1432.33     68.64 o 
   4  15   6     2624.60     2562.82     66.42 o 
   5  15   6      209.30      235.91     40.62 o 
   6  15   6       97.55      109.19     32.25 o 
   7  15   6     5269.03     5342.02    121.52 o 
   8  15   6     1364.18     1386.61     56.27 o 
   9  15   6      454.15      453.76     39.25 o 
  10  15   6      517.33      531.29     50.60 o 
  11  15   6      791.43      796.49     55.00 o 
  12  15   6     2503.77     2588.78     87.23 o 
  13  15   6       12.03       32.54     43.90 o 
  14  15   6      658.04      760.25     58.81 o 
  15  15   6      129.89       45.48     48.39 o 
  16  15   6      145.60      188.64     54.70 o 
  17  15   6       46.54       37.92     88.65 o 
  18  15   6       64.01       28.94    109.84 o 
  19  15   6        5.89      -18.72     89.07 o 
 -20  16   6        7.52      126.60    111.75 o 
 -19  16   6       79.96      144.61     62.16 o 
 -18  16   6      556.30      657.09     81.23 o 
 -17  16   6      405.56      402.71     78.86 o 
 -16  16   6      141.90      260.91     60.32 o 
 -15  16   6        1.95       -7.02     51.70 o 
 -14  16   6      142.97       81.72     52.45 o 
 -13  16   6      676.98      780.02     67.76 o 
 -12  16   6     2852.63     2919.89    123.95 o 
 -11  16   6      240.75      225.21     51.40 o 
 -10  16   6     2728.12     2636.20    122.52 o 
  -9  16   6     3606.32     3485.50    120.28 o 
  -8  16   6        1.67        9.42     57.56 o 
  -7  16   6      181.85      156.99     48.19 o 
  -6  16   6      137.96      135.19     44.47 o 
  -5  16   6       34.14       14.31     28.30 o 
  -4  16   6     1926.58     1942.56     82.98 o 
  -3  16   6     2580.47     2571.16    128.94 o 
  -2  16   6      112.22       45.43     46.03 o 
  -1  16   6      110.29       76.86     59.40 o 
   0  16   6      239.01      368.88     70.68 o 
   1  16   6      534.79      488.48    100.28 o 
   2  16   6     7408.10     7394.37    208.94 o 
   3  16   6     2667.28     2706.91    129.65 o 
   4  16   6     2013.79     1944.56    147.76 o 
   5  16   6     2289.49     2374.46     69.05 o 
   6  16   6        2.83       10.49     23.31 o 
   7  16   6      194.57      169.46     36.41 o 
   8  16   6     1576.97     1619.01     60.86 o 
   9  16   6       11.97      -30.70     30.70 o 
  10  16   6      492.32      463.04     51.19 o 
  11  16   6      868.50      821.76     60.07 o 
  12  16   6       76.45      -10.37     61.84 o 
  13  16   6      386.61      478.61     61.13 o 
  14  16   6      847.98      899.73     69.70 o 
  15  16   6       30.28      107.97     53.88 o 
  16  16   6     1304.25     1379.16    136.34 o 
  17  16   6      515.06      469.98    108.60 o 
  18  16   6        3.77       -8.47     93.90 o 
 -19  17   6       36.98       50.09     57.84 o 
 -18  17   6        2.96      -40.49     64.88 o 
 -17  17   6      816.00     1017.20    150.79 o 
 -16  17   6      435.14      516.54     99.09 o 
 -15  17   6      142.93       37.34     58.28 o 
 -14  17   6        2.90      -50.03     50.03 o 
 -13  17   6     1246.25     1191.38     78.25 o 
 -12  17   6      855.96      993.24     73.35 o 
 -11  17   6      153.90      203.85     64.22 o 
 -10  17   6      427.24      436.67     69.84 o 
  -9  17   6     1828.81     1891.70     99.35 o 
  -8  17   6     1646.69     1545.70     89.88 o 
  -7  17   6      361.86      374.45     58.68 o 
  -6  17   6      763.10      812.28     66.10 o 
  -5  17   6     2250.92     2182.95     86.15 o 
  -4  17   6     2094.52     2049.71     94.78 o 
  -3  17   6      109.71        0.07     39.35 o 
  -2  17   6      403.06      404.35     78.41 o 
  -1  17   6     1427.95     1356.57    104.49 o 
   0  17   6     1574.37     1684.42    113.35 o 
   1  17   6       39.67      -14.83     85.19 o 
   2  17   6     1168.64     1298.61    134.54 o 
   3  17   6      875.99      837.58     92.03 o 
   4  17   6     4293.88     4414.38    160.70 o 
   5  17   6      129.17       36.87     59.50 o 
   6  17   6      778.16      731.01     75.32 o 
   7  17   6      206.94      168.20     47.67 o 
   8  17   6     1311.22     1450.71     60.57 o 
   9  17   6      159.02      146.07     37.51 o 
  10  17   6      292.26      326.52     56.14 o 
  11  17   6       38.76      -45.25     47.09 o 
  12  17   6      317.26      304.11     57.46 o 
  13  17   6        2.55       14.45     51.53 o 
  14  17   6      338.45      299.57     60.99 o 
  15  17   6       35.29       12.81     77.28 o 
  16  17   6      246.66      187.91    103.66 o 
  17  17   6       96.65       26.15    102.05 o 
  18  17   6       47.61       47.63    214.08 o 
 -18  18   6      556.69      680.25     95.99 o 
 -17  18   6      251.54      287.55     79.13 o 
 -16  18   6       44.22       88.45    119.32 o 
 -15  18   6        2.60        5.32     71.90 o 
 -14  18   6       32.34       23.06     56.92 o 
 -13  18   6      654.35      566.66     68.60 o 
 -12  18   6      661.99      667.18     77.98 o 
 -11  18   6       62.62       71.16     64.79 o 
 -10  18   6     1599.67     1460.65     95.01 o 
  -9  18   6     1591.80     1554.65    112.40 o 
  -8  18   6      766.10      664.00     74.33 o 
  -7  18   6     2122.16     2243.61     96.23 o 
  -6  18   6     1256.91     1404.28     86.86 o 
  -5  18   6       65.74       53.51     54.89 o 
  -4  18   6      275.03      255.30     58.83 o 
  -3  18   6      105.29      -16.29     50.62 o 
  -2  18   6     1229.56     1209.44    117.71 o 
  -1  18   6      125.54      158.94     68.78 o 
   0  18   6        4.18       17.45     66.42 o 
   1  18   6     7075.53     7076.24    298.00 o 
   2  18   6    10673.09    10281.21    364.96 o 
   3  18   6      795.80      643.60    116.22 o 
   4  18   6      173.98       74.57     69.08 o 
   5  18   6      152.51      226.59     71.05 o 
   6  18   6     1545.37     1682.56    114.41 o 
   7  18   6      591.34      498.37     64.10 o 
   8  18   6     2439.46     2408.40     98.05 o 
   9  18   6      633.91      562.48     54.64 o 
  10  18   6     3053.50     3289.32    133.71 o 
  11  18   6      793.47      828.56     92.46 o 
  12  18   6      128.03       65.77     54.56 o 
  13  18   6     1817.38     1883.31     91.58 o 
  14  18   6     2010.52     2273.56    128.93 o 
  15  18   6       59.68      -24.07    101.72 o 
  16  18   6      890.78      746.55    314.72 o 
  17  18   6       12.18     -155.54    202.88 o 
 -17  19   6      334.79      352.00     82.21 o 
 -16  19   6       96.29      169.65     80.42 o 
 -15  19   6       25.73       38.45     76.70 o 
 -14  19   6       90.67       -4.71     74.84 o 
 -13  19   6       61.31       53.31     65.80 o 
 -12  19   6       48.85      108.95     68.48 o 
 -11  19   6      118.01       64.71     64.79 o 
 -10  19   6      247.20      199.05    110.51 o 
  -9  19   6      576.40      606.31     84.63 o 
  -8  19   6        2.02       42.39     62.69 o 
  -7  19   6      411.87      298.88     84.18 o 
  -6  19   6      790.97      630.00     76.00 o 
  -5  19   6      647.47      555.62     70.97 o 
  -4  19   6      492.26      464.78     89.19 o 
  -3  19   6      247.76      282.56     82.83 o 
  -2  19   6       13.48       38.07     74.79 o 
  -1  19   6     1542.04     1431.42    129.22 o 
   0  19   6      193.43      107.81     72.89 o 
   1  19   6       12.68       23.92     92.56 o 
   2  19   6      748.94      830.30    125.63 o 
   3  19   6       60.78      -33.44     87.88 o 
   4  19   6       87.38       56.41     88.24 o 
   5  19   6        1.15      -66.36     66.36 o 
   6  19   6      336.84      328.17     79.64 o 
   7  19   6      908.67      925.12     98.44 o 
   8  19   6      179.55      125.78     58.47 o 
   9  19   6      350.47      367.62     54.59 o 
  10  19   6       81.50        8.63     62.26 o 
  11  19   6      543.45      473.79     77.70 o 
  12  19   6      155.80       46.16    102.98 o 
  13  19   6      118.43      229.84    106.59 o 
  14  19   6        6.20       35.57    103.85 o 
  15  19   6      137.98      157.52    136.04 o 
  16  19   6       14.85      238.84    209.93 o 
 -16  20   6      106.97      141.54     81.11 o 
 -15  20   6      182.77      129.07     78.42 o 
 -14  20   6      955.30      933.71    125.13 o 
 -13  20   6      624.04      698.50    117.03 o 
 -12  20   6        2.56       64.45     70.52 o 
 -11  20   6      500.55      402.73     80.15 o 
 -10  20   6        6.17       45.17     68.41 o 
  -9  20   6       20.45       41.17     68.20 o 
  -8  20   6     1710.67     1734.36    167.90 o 
  -7  20   6     2352.93     2166.01    133.57 o 
  -6  20   6      276.95      213.54     66.83 o 
  -5  20   6     1050.43     1155.72    182.03 o 
  -4  20   6     1562.54     1456.75    121.11 o 
  -3  20   6        3.33      -80.09     81.23 o 
  -2  20   6       12.61      -70.45     70.45 o 
  -1  20   6       12.15       34.46     76.30 o 
   0  20   6     1115.89     1176.05    151.10 o 
   1  20   6     1516.22     1807.19    168.20 o 
   2  20   6      841.31      639.52    122.93 o 
   3  20   6       30.29      -88.76     88.76 o 
   4  20   6      164.42      143.36     99.82 o 
   5  20   6     1501.01     1582.89    149.99 o 
   6  20   6      154.86      111.19     98.09 o 
   7  20   6     2324.56     2358.96    139.21 o 
   8  20   6     1823.96     1789.01    124.79 o 
   9  20   6      424.01      367.39     61.40 o 
  10  20   6     1415.71     1413.99     69.19 o 
  11  20   6      125.45      -17.89     99.39 o 
  12  20   6       17.27       10.02    104.45 o 
  13  20   6      781.39      846.03    133.10 o 
  14  20   6      195.38      287.32    122.21 o 
  15  20   6      108.92      212.50    208.53 o 
 -15  21   6      167.53      184.74    104.29 o 
 -14  21   6       31.52       74.99    100.82 o 
 -13  21   6     1623.25     1810.87    150.77 o 
 -12  21   6      686.78      816.53    126.49 o 
 -11  21   6      579.02      597.47     88.05 o 
 -10  21   6      219.91      323.15     85.93 o 
  -9  21   6     1635.92     1607.14    204.15 o 
  -8  21   6     2178.07     2312.87    144.97 o 
  -7  21   6       92.67       61.57     81.87 o 
  -6  21   6      127.55      -28.05     86.10 o 
  -5  21   6      819.71     1040.12    134.90 o 
  -4  21   6      603.87      608.17     97.91 o 
  -3  21   6      195.12      221.28     88.72 o 
  -2  21   6      121.45      135.54     80.93 o 
  -1  21   6     1583.76     1612.27    253.87 o 
   0  21   6      732.55      725.41    143.01 o 
   1  21   6      489.93      437.41    125.75 o 
   2  21   6      190.61      -84.71    101.55 o 
   3  21   6     2798.30     3066.77    214.99 o 
   4  21   6     1446.60     1709.93    161.29 o 
   5  21   6      197.28      281.23    104.47 o 
   6  21   6      836.40      881.13    128.98 o 
   7  21   6      271.57      225.93     86.12 o 
   8  21   6      547.39      659.48    129.76 o 
   9  21   6       47.55       -2.99     66.02 o 
  10  21   6        1.19       -4.29     81.29 o 
  11  21   6      141.85      -21.24    135.57 o 
  12  21   6       82.06       83.40    138.94 o 
  13  21   6       35.75      -13.17    110.01 o 
 -13  22   6      959.10     1072.55    132.74 o 
 -12  22   6      208.08      271.56    135.88 o 
 -11  22   6        3.09     -118.36    118.36 o 
 -10  22   6        2.56     -113.65    113.65 o 
  -9  22   6      333.65      434.99     98.99 o 
  -8  22   6     1444.87     1279.21    189.86 o 
  -7  22   6        6.41       61.95    136.86 o 
  -6  22   6     1299.42      975.23    240.17 o 
  -5  22   6      970.30     1172.35    251.22 o 
  -4  22   6        9.11      171.25    223.91 o 
  -3  22   6      171.05      211.87     93.64 o 
  -2  22   6     3580.17     3974.83    217.10 o 
  -1  22   6     2250.30     2374.30    152.81 o 
   0  22   6       97.55      -46.53    108.13 o 
   1  22   6     1076.04     1315.37    174.01 o 
   2  22   6      267.46      236.26    120.47 o 
   4  22   6        7.69      -43.70     99.28 o 
   5  22   6      400.24      356.91    114.70 o 
   6  22   6     2621.82     2845.29    204.89 o 
   7  22   6      772.35      872.59    133.73 o 
   8  22   6        0.31      -44.63    134.20 o 
   9  22   6       82.72      -19.44     71.10 o 
  10  22   6      518.63      518.58     63.55 o 
  11  22   6       95.50      103.25    143.68 o 
  12  22   6      427.45      379.77    159.47 o 
 -11  23   6       77.94       56.40    133.07 o 
 -10  23   6       27.93      -24.66    128.44 o 
  -9  23   6        1.47      -40.36    132.73 o 
  -8  23   6        4.72     -135.14    135.14 o 
  -7  23   6      731.47      969.82    178.44 o 
  -6  23   6      278.85      158.32    247.25 o 
  -5  23   6      897.02      637.72    371.93 o 
  -4  23   6      413.91      257.53     99.66 o 
  -3  23   6      870.70      911.71    123.14 o 
  -2  23   6     1546.44     1982.96    149.07 o 
  -1  23   6        0.69      -56.10     90.19 o 
   0  23   6     1258.79     1466.49    183.61 o 
   1  23   6        2.61       22.44    122.03 o 
   2  23   6      763.64     1062.39    159.46 o 
   3  23   6        5.75      112.01    115.10 o 
   4  23   6       33.81      109.27    109.43 o 
   5  23   6        8.40       70.44    109.70 o 
   6  23   6       64.83        9.78    107.21 o 
   7  23   6        4.41       -6.87    103.12 o 
   8  23   6       46.31       74.48     95.09 o 
   9  23   6      279.19      264.10     80.28 o 
  10  23   6      451.82      583.49    170.25 o 
  -9  24   6       10.28     -129.03    137.36 o 
  -8  24   6      251.29       20.26    146.65 o 
  -7  24   6      518.15      454.74    172.23 o 
  -6  24   6       23.70      -91.53     91.53 o 
  -5  24   6      279.59       58.95    179.31 o 
  -4  24   6      510.19      294.09    322.18 o 
  -3  24   6     1412.02     1280.18    391.63 o 
  -2  24   6      714.89      656.98    349.30 o 
  -1  24   6      181.20      332.29    128.81 o 
   0  24   6      738.30     1111.13    164.45 o 
   1  24   6        3.84      172.50    135.68 o 
   2  24   6      756.22      280.74    131.84 o 
   3  24   6       80.20     -102.74    102.74 o 
   4  24   6      594.07      473.55    133.50 o 
   5  24   6      130.46       30.93    116.86 o 
   6  24   6     1308.85     1515.72    165.55 o 
   7  24   6      892.72      875.71    139.87 o 
   8  24   6       74.76       84.14    103.32 o 
  -6  25   6      333.69      206.78    167.36 o 
  -5  25   6      856.28      832.76    127.02 o 
  -4  25   6       14.68      -14.45     98.76 o 
  -3  25   6       93.96       17.19     98.61 o 
  -2  25   6       47.93       47.70    200.28 o 
  -1  25   6      367.56      414.32    155.36 o 
   0  25   6      131.92      188.02    132.77 o 
   1  25   6       38.08      -67.35    119.95 o 
   2  25   6       60.81     -117.82    117.82 o 
   3  25   6       63.58      132.09    125.99 o 
   4  25   6      100.06     -108.34    108.34 o 
   5  25   6        3.74       11.84    118.78 o 
 -25   1   7        5.30       16.02     56.09 o 
 -24   1   7      107.44       92.13     46.80 o 
 -23   1   7      233.35      197.51     52.20 o 
 -22   1   7      442.45      409.56     42.80 o 
 -21   1   7     1317.41     1222.69     54.51 o 
 -20   1   7     3317.11     3270.63     79.62 o 
 -19   1   7     1813.83     1958.19     62.06 o 
 -18   1   7       20.64      -20.97     30.29 o 
 -17   1   7       20.86       -4.17     27.71 o 
 -16   1   7      569.15      519.41     35.58 o 
 -15   1   7      526.48      504.49     32.98 o 
 -14   1   7      828.92      817.50     35.55 o 
 -13   1   7      755.63      692.12     31.99 o 
 -12   1   7     3375.94     3381.97     47.75 o 
 -11   1   7    12993.73    12927.26    100.50 o 
 -10   1   7    10306.13    10011.87     78.59 o 
  -9   1   7    15524.44    15513.94    100.44 o 
  -8   1   7      528.10      555.02     14.30 o 
  -7   1   7     2877.90     2707.46     28.98 o 
  -6   1   7      263.14      243.47     10.51 o 
  -5   1   7     2413.41     2234.21     38.88 o 
  -4   1   7     7589.61     7125.19     59.51 o 
  -3   1   7     1933.10     1992.51     25.22 o 
  -2   1   7    31436.31    32185.56    259.65 o 
  -1   1   7    63323.74    65029.79    597.42 o 
   0   1   7      383.01      521.84     14.44 o 
   1   1   7      255.74      325.44     12.16 o 
   2   1   7    17982.91    18668.24    134.64 o 
   3   1   7    15836.94    17382.90    142.45 o 
   4   1   7     6368.49     6050.92     59.76 o 
   5   1   7    14383.08    14030.62    127.78 o 
   6   1   7      627.44      605.20     21.15 o 
   7   1   7    18520.96    18448.53    171.09 o 
   8   1   7     1516.57     1601.64     34.57 o 
   9   1   7      957.15      924.24     29.45 o 
  10   1   7    30946.56    30392.65    241.85 o 
  11   1   7     5236.54     5257.21     88.53 o 
  12   1   7      147.82      117.84     38.99 o 
  13   1   7     5773.54     5604.08    100.68 o 
  14   1   7      264.09      252.14     40.59 o 
  15   1   7      759.98      816.09     51.73 o 
  16   1   7     2470.56     2563.61     80.01 o 
  17   1   7      938.79      957.81     45.58 o 
  18   1   7     1259.30     1251.70     58.74 o 
  19   1   7     3211.30     3263.57     81.26 o 
  20   1   7      649.25      741.56     53.88 o 
  21   1   7       89.99       84.50     37.71 o 
  22   1   7      170.25      190.22     47.92 o 
  23   1   7      164.49      133.63    116.17 o 
 -25   2   7       31.08      -62.51     62.51 o 
 -24   2   7      471.53      543.92     49.75 o 
 -23   2   7       34.65       22.20     55.70 o 
 -22   2   7     1275.70     1343.50     58.24 o 
 -21   2   7       10.09       -0.54     34.98 o 
 -20   2   7     1005.04      955.46     49.02 o 
 -19   2   7       81.10       21.82     33.83 o 
 -18   2   7     5401.81     5145.07     86.89 o 
 -17   2   7     1193.14     1136.84     44.82 o 
 -16   2   7     5114.54     5020.62     81.14 o 
 -15   2   7      312.98      275.55     30.20 o 
 -14   2   7     5048.29     4892.79     76.14 o 
 -13   2   7     1899.85     1858.73     47.73 o 
 -12   2   7      919.92      977.01     29.66 o 
 -11   2   7     2968.66     2800.92     40.99 o 
 -10   2   7    17600.02    17079.45    120.07 o 
  -9   2   7     1345.51     1318.03     22.91 o 
  -8   2   7    15259.53    14811.40     98.73 o 
  -7   2   7     3186.13     3510.55     33.08 o 
  -6   2   7    47913.75    47121.22    314.14 o 
  -5   2   7    34208.56    34448.35    254.65 o 
  -4   2   7    35232.77    35330.99    310.87 o 
  -3   2   7    23692.86    24865.32    196.77 o 
  -2   2   7    80237.91    82257.55    674.59 o 
  -1   2   7    51264.87    53239.69    689.55 o 
   0   2   7      771.07      631.18     21.61 o 
   1   2   7      608.52      522.77     14.55 o 
   2   2   7    12590.13    13093.12    103.51 o 
   3   2   7    20398.73    20540.36    156.42 o 
   4   2   7      294.24      406.38     17.37 o 
   5   2   7     1617.65     1527.47     27.24 o 
   6   2   7    14087.08    13284.03    118.04 o 
   7   2   7     6784.06     6751.05     68.68 o 
   8   2   7     7318.33     6965.69    138.55 o 
   9   2   7      348.50      351.42     21.95 o 
  10   2   7     8259.90     8266.06     94.01 o 
  11   2   7    11915.00    12126.91    172.18 o 
  12   2   7       28.70       53.55     32.71 o 
  13   2   7     1972.63     2058.38     81.21 o 
  14   2   7     4266.78     4141.49     90.34 o 
  15   2   7     4771.78     4794.15    100.92 o 
  16   2   7      164.12      127.71     30.55 o 
  17   2   7        5.38       -0.90     31.66 o 
  18   2   7      218.15      188.63     38.68 o 
  19   2   7      880.68      882.26     51.87 o 
  20   2   7       18.10      -29.23     41.67 o 
  21   2   7        6.31      -34.84     46.23 o 
  22   2   7      497.60      473.77     81.34 o 
  23   2   7      153.79      170.14     77.08 o 
 -25   3   7      726.07      846.66     77.62 o 
 -24   3   7      204.38      110.27     64.67 o 
 -23   3   7        6.67       30.67     53.28 o 
 -22   3   7      215.58      148.45     42.18 o 
 -21   3   7      276.65      318.13     41.16 o 
 -20   3   7       77.97       45.81     36.00 o 
 -19   3   7       88.10       80.30     34.51 o 
 -18   3   7        4.92      -30.91     30.91 o 
 -17   3   7     1740.98     1654.70     57.97 o 
 -16   3   7     1803.85     1749.54     53.29 o 
 -15   3   7     2063.66     2321.52     63.21 o 
 -14   3   7     7587.92     7466.46    114.29 o 
 -13   3   7      596.90      655.81     35.05 o 
 -12   3   7      202.14      162.65     21.08 o 
 -11   3   7     7110.70     7228.44     70.75 o 
 -10   3   7     9617.78     9770.84     78.60 o 
  -9   3   7     1253.55     1182.05     27.67 o 
  -8   3   7     7440.02     7430.74     58.03 o 
  -7   3   7     7660.43     7906.04     59.65 o 
  -6   3   7    22533.84    22230.61    157.89 o 
  -5   3   7     4321.96     4245.20     50.71 o 
  -4   3   7     9026.62     9177.93     79.00 o 
  -3   3   7     1028.37     1015.88     20.84 o 
  -2   3   7      171.84      316.45     12.65 o 
  -1   3   7     3415.13     3358.66     58.37 o 
   0   3   7    33767.33    36348.06    398.53 o 
   1   3   7    13355.46    14333.66    126.17 o 
   2   3   7      591.38      555.89     13.72 o 
   3   3   7    14382.18    14608.42    129.74 o 
   4   3   7    35430.07    34570.85    313.12 o 
   5   3   7     1988.26     1820.53     32.86 o 
   6   3   7       83.96      103.80     14.46 o 
   7   3   7     3506.06     3621.46     65.32 o 
   8   3   7       23.55       28.26     13.75 o 
   9   3   7      127.14      161.72     18.92 o 
  10   3   7     1312.98     1286.01     42.53 o 
  11   3   7     6052.87     6045.42    105.75 o 
  12   3   7       18.99       -2.42     36.19 o 
  13   3   7      389.12      373.89     49.26 o 
  14   3   7     5359.99     5434.26    102.51 o 
  15   3   7     4136.40     4162.08     79.33 o 
  16   3   7      652.03      666.96     41.09 o 
  17   3   7       44.01       26.56     33.06 o 
  18   3   7      506.82      586.14     46.49 o 
  19   3   7      733.05      834.53     64.53 o 
  20   3   7        6.50      -27.30     45.71 o 
  21   3   7      166.99      159.33     59.25 o 
  22   3   7       27.73       68.61     72.79 o 
  23   3   7       16.12      -74.72     74.72 o 
 -25   4   7       12.00       50.06    104.08 o 
 -24   4   7      652.40      658.88     76.68 o 
 -23   4   7      169.97      111.82     44.83 o 
 -22   4   7     1406.37     1453.41     58.07 o 
 -21   4   7      275.03      241.48     40.69 o 
 -20   4   7      903.34      861.05     47.75 o 
 -19   4   7      367.46      369.38     39.49 o 
 -18   4   7      782.01      797.51     44.57 o 
 -17   4   7       40.26       -4.76     31.03 o 
 -16   4   7     1489.77     1428.21     56.12 o 
 -15   4   7       19.72       16.98     31.27 o 
 -14   4   7     7322.01     7081.19    101.92 o 
 -13   4   7      596.34      657.54     35.92 o 
 -12   4   7    29498.46    29115.97    302.11 o 
 -11   4   7      871.74      909.27     26.95 o 
 -10   4   7    24652.45    24023.68    160.67 o 
  -9   4   7    16710.41    16400.87    139.21 o 
  -8   4   7    15035.64    15105.05    104.71 o 
  -7   4   7    11910.71    11409.21     91.64 o 
  -6   4   7    13609.21    13496.73    104.31 o 
  -5   4   7    19777.89    19247.40    145.52 o 
  -4   4   7     4423.01     4082.15     43.61 o 
  -3   4   7      430.05      338.71     11.89 o 
  -2   4   7    22181.57    22189.70    188.52 o 
  -1   4   7     6361.16     6010.53     60.72 o 
   0   4   7    21122.37    21370.03    195.28 o 
   1   4   7       62.43       56.60      8.13 o 
   2   4   7    71418.11    72084.70    492.00 o 
   3   4   7     3677.03     3423.88     40.00 o 
   4   4   7    33168.58    34597.92    293.00 o 
   5   4   7    13124.25    13166.68    126.55 o 
   6   4   7    16889.83    16960.38    158.98 o 
   7   4   7    31059.87    31415.38    256.66 o 
   8   4   7      462.74      515.73     24.43 o 
   9   4   7     8488.85     8558.98     89.29 o 
  10   4   7       37.18       18.41     16.61 o 
  11   4   7     2911.54     2884.94     48.70 o 
  12   4   7       15.42       38.82     36.37 o 
  13   4   7      265.86      206.65     43.66 o 
  14   4   7     1048.08      929.21     53.77 o 
  15   4   7     1555.40     1455.14     56.80 o 
  16   4   7     1059.15     1170.15     54.11 o 
  17   4   7      656.59      678.03     49.29 o 
  18   4   7      595.09      691.14     56.39 o 
  19   4   7     1378.73     1393.48     98.97 o 
  20   4   7        8.99      -28.37     47.31 o 
  21   4   7      356.11      245.70     56.14 o 
  22   4   7        2.12      -29.77     71.51 o 
  23   4   7      175.20      220.29     92.29 o 
 -25   5   7      198.84      183.67     95.41 o 
 -24   5   7      445.24      466.87     74.61 o 
 -23   5   7      203.75      100.06    117.05 o 
 -22   5   7       12.92        6.82     37.18 o 
 -21   5   7       19.29       22.72     35.83 o 
 -20   5   7      194.09      122.45     37.08 o 
 -19   5   7        9.35      -24.72     33.31 o 
 -18   5   7      303.80      289.29     40.35 o 
 -17   5   7     9057.61     8862.77    139.64 o 
 -16   5   7     9045.33     8867.34    131.03 o 
 -15   5   7     6324.52     6174.91    114.02 o 
 -14   5   7     1598.73     1464.11     51.99 o 
 -13   5   7      259.25      288.41     32.00 o 
 -12   5   7      114.38      164.66     24.98 o 
 -11   5   7      185.40      170.35     20.02 o 
 -10   5   7      209.35      224.83     21.47 o 
  -9   5   7      239.71      223.86     13.66 o 
  -8   5   7     2803.08     2864.82     37.01 o 
  -7   5   7       12.37       19.81      8.75 o 
  -6   5   7    44156.74    44279.50    301.03 o 
  -5   5   7    59249.99    57885.71    423.34 o 
  -4   5   7     5971.82     5999.58     82.23 o 
  -3   5   7      559.72      558.23     15.83 o 
  -2   5   7      873.54      947.91     21.52 o 
  -1   5   7     1024.43     1142.54     21.66 o 
   0   5   7       46.79       55.55      8.31 o 
   1   5   7       96.61       85.42     12.64 o 
   2   5   7     8237.98     8270.41     68.21 o 
   3   5   7    10194.53    10166.24     92.72 o 
   4   5   7     4821.77     4906.47     50.65 o 
   5   5   7     7135.88     7038.90     83.33 o 
   6   5   7    46546.14    46015.27    412.12 o 
   7   5   7    21597.56    20827.41    205.33 o 
   8   5   7    15481.10    15583.98    164.28 o 
   9   5   7    22658.28    22951.39    224.98 o 
  10   5   7      330.55      301.64     28.92 o 
  11   5   7     4821.84     4987.18     83.40 o 
  12   5   7      476.11      448.83     33.68 o 
  13   5   7      379.73      306.32     28.13 o 
  14   5   7     3153.20     3108.43     74.27 o 
  15   5   7     4975.89     5074.20     98.46 o 
  16   5   7      590.70      512.08     54.05 o 
  17   5   7       67.11      -22.04     44.43 o 
  18   5   7      952.60     1039.08     63.23 o 
  19   5   7       38.09       42.19     59.33 o 
  20   5   7      941.51     1169.13     81.61 o 
  21   5   7     1693.36     1848.20    107.37 o 
  22   5   7      142.11      207.71     77.96 o 
  23   5   7     1158.35     1238.27    137.04 o 
 -24   6   7       41.32       54.62     67.74 o 
 -23   6   7       19.81       -0.16     64.51 o 
 -22   6   7        0.43      -34.54     40.77 o 
 -21   6   7       38.84       14.59     36.81 o 
 -20   6   7      520.19      432.21     42.74 o 
 -19   6   7        7.70       -2.18     36.36 o 
 -18   6   7      599.92      575.54     45.50 o 
 -17   6   7        5.88      -32.67     32.67 o 
 -16   6   7      268.28      227.66     36.76 o 
 -15   6   7     2736.44     2424.33     66.97 o 
 -14   6   7      263.75      209.52     32.35 o 
 -13   6   7       14.62        6.21     25.75 o 
 -12   6   7      477.59      460.86     32.16 o 
 -11   6   7       16.74      -15.19     18.26 o 
 -10   6   7     4705.97     4634.77     83.81 o 
  -9   6   7     4346.63     4261.46     57.43 o 
  -8   6   7      612.25      608.78     21.26 o 
  -7   6   7      589.30      635.80     17.14 o 
  -6   6   7      618.04      495.94     16.97 o 
  -5   6   7      459.47      385.96     15.24 o 
  -4   6   7    27130.50    27937.76    196.23 o 
  -3   6   7     5837.87     6075.72     60.14 o 
  -2   6   7       50.46       55.66     12.07 o 
  -1   6   7    18999.65    19987.03    175.17 o 
   0   6   7        2.70       18.81      8.91 o 
   1   6   7    12338.98    12724.75    105.54 o 
   2   6   7    10426.17    10294.93    103.36 o 
   3   6   7     3201.72     3382.07     39.30 o 
   4   6   7     1277.01     1349.54     36.27 o 
   5   6   7      238.55      269.92     19.53 o 
   6   6   7      379.01      336.95     22.51 o 
   7   6   7     6787.85     6813.43     93.45 o 
   8   6   7     6132.98     6309.20     81.24 o 
   9   6   7     2363.98     2450.45     55.95 o 
  10   6   7      403.39      400.79     28.53 o 
  11   6   7      121.18      110.95     24.46 o 
  12   6   7      909.85      918.78     42.28 o 
  13   6   7     3754.49     3735.18     72.63 o 
  14   6   7      624.13      603.75     37.70 o 
  15   6   7       48.23       -8.61     42.52 o 
  16   6   7      242.84      172.94     51.38 o 
  17   6   7      240.98      226.37     73.11 o 
  18   6   7      913.21      876.66     62.86 o 
  19   6   7      367.97      474.59     59.31 o 
  20   6   7      211.77      360.23     68.39 o 
  21   6   7        4.79      -81.65     81.65 o 
  22   6   7      114.45       98.85     93.20 o 
  23   6   7        4.92       -1.88    106.57 o 
 -24   7   7      188.69      114.66     89.98 o 
 -23   7   7       12.35       89.13     77.60 o 
 -22   7   7     1235.11     1320.42     63.76 o 
 -21   7   7      656.36      707.32     48.83 o 
 -20   7   7       34.32        3.86     37.75 o 
 -19   7   7       18.65       25.87     37.41 o 
 -18   7   7       39.32       32.13     35.87 o 
 -17   7   7        6.31      -35.73     35.73 o 
 -16   7   7      314.09      220.70     37.79 o 
 -15   7   7     1818.06     1777.06     67.67 o 
 -14   7   7     1890.19     1857.46     60.23 o 
 -13   7   7      152.10      155.91     40.52 o 
 -12   7   7     3344.04     3297.00     77.61 o 
 -11   7   7    19158.83    18756.11    217.21 o 
 -10   7   7     5037.16     4936.52     72.33 o 
  -9   7   7     2602.54     2604.83     43.85 o 
  -8   7   7     1580.32     1509.65     30.82 o 
  -7   7   7     5449.66     5455.30     51.41 o 
  -6   7   7     2175.64     2169.15     40.82 o 
  -5   7   7     2087.06     1997.79     29.31 o 
  -4   7   7      255.97      245.01     12.95 o 
  -3   7   7      211.68      209.66     12.28 o 
  -2   7   7     5815.16     6205.58     65.41 o 
  -1   7   7     5797.87     6133.56     64.87 o 
   0   7   7    37526.39    37588.94    282.48 o 
   1   7   7    31068.92    30686.54    260.12 o 
   2   7   7    12724.90    13363.83    109.92 o 
   3   7   7    28154.63    28846.45    220.26 o 
   4   7   7     3756.11     3910.48     43.15 o 
   5   7   7       70.72       98.82     12.87 o 
   6   7   7     7312.27     7605.63     88.56 o 
   7   7   7       78.86       93.26     18.81 o 
   8   7   7     3731.51     3899.52     69.33 o 
   9   7   7     5484.99     5481.10     75.21 o 
  10   7   7       75.18       83.95     21.39 o 
  11   7   7      168.70      147.06     30.54 o 
  12   7   7     7323.17     7315.16    134.32 o 
  13   7   7      342.68      358.83     42.33 o 
  14   7   7    10491.16    10643.28    176.29 o 
  15   7   7     6556.78     6795.99    223.66 o 
  16   7   7       25.29      -44.61     78.44 o 
  17   7   7     2121.90     2114.24    107.37 o 
  18   7   7       15.56      113.65    125.77 o 
  19   7   7      192.92      144.48     86.99 o 
  20   7   7      597.88      656.96     71.09 o 
  21   7   7      776.89      765.23    109.17 o 
  22   7   7        3.77      -25.97     88.75 o 
 -24   8   7       42.78      -10.04     76.75 o 
 -23   8   7        5.77      -75.53     75.53 o 
 -22   8   7      750.93      745.98     91.06 o 
 -21   8   7       10.53       50.72     63.70 o 
 -20   8   7      907.21      902.47     57.83 o 
 -19   8   7      155.64      187.68     44.61 o 
 -18   8   7     3240.76     3428.05     92.38 o 
 -17   8   7      638.48      536.18     48.85 o 
 -16   8   7     4010.34     3696.46     91.17 o 
 -15   8   7     1639.76     1704.53     65.38 o 
 -14   8   7     1296.85     1277.57     57.66 o 
 -13   8   7     3256.86     3044.25     79.17 o 
 -12   8   7     4671.61     4558.48     93.39 o 
 -11   8   7      436.42      372.56     32.97 o 
 -10   8   7     2215.84     2210.75     49.63 o 
  -9   8   7      169.56      133.83     23.93 o 
  -8   8   7     5170.97     5165.73     61.46 o 
  -7   8   7     3060.99     3017.77     37.52 o 
  -6   8   7    36892.46    36631.34    237.51 o 
  -5   8   7    14126.60    14326.06    109.27 o 
  -4   8   7    21527.59    21644.15    152.86 o 
  -3   8   7     3292.72     3242.11     41.04 o 
  -2   8   7    21425.36    22179.46    167.96 o 
  -1   8   7    24954.44    25251.54    197.69 o 
   0   8   7      524.60      500.03     23.73 o 
   1   8   7      571.60      468.22     19.61 o 
   2   8   7     4312.02     4349.41     47.56 o 
   3   8   7     4339.07     4250.04     46.81 o 
   4   8   7     3147.37     3280.11     39.53 o 
   5   8   7       78.40       92.56     10.31 o 
   6   8   7     3036.14     3196.60     49.41 o 
   7   8   7     1168.73     1135.65     33.67 o 
   8   8   7     3022.76     2869.38     52.75 o 
   9   8   7     1730.90     1826.54     44.64 o 
  10   8   7    13351.61    13423.04    167.46 o 
  11   8   7     7836.10     7572.62    139.89 o 
  12   8   7     1075.60     1061.32     56.51 o 
  13   8   7      117.66      140.59     44.57 o 
  14   8   7      817.66      793.44     55.67 o 
  15   8   7     2636.12     2582.08     85.41 o 
  16   8   7      157.22      150.18     40.84 o 
  17   8   7       67.59      -60.73     60.73 o 
  18   8   7      418.75      416.72     75.01 o 
  19   8   7       28.56      -64.86     64.86 o 
  20   8   7        5.86      -80.37     80.37 o 
  21   8   7       11.01       14.49     88.26 o 
  22   8   7      223.17      289.23    119.31 o 
 -23   9   7        7.26       73.73     97.29 o 
 -22   9   7      424.45      669.03    244.36 o 
 -21   9   7     1861.81     2129.14     86.15 o 
 -20   9   7     2418.70     2643.23     85.80 o 
 -19   9   7      883.02     1011.88     59.99 o 
 -18   9   7      311.58      310.86     46.09 o 
 -17   9   7        8.13       90.31     40.36 o 
 -16   9   7      389.05      341.51     44.56 o 
 -15   9   7      164.79      198.86     39.53 o 
 -14   9   7      475.46      542.59     45.23 o 
 -13   9   7     6714.75     6313.15    116.08 o 
 -12   9   7     4932.15     4740.52     96.00 o 
 -11   9   7     1026.27      971.43     48.70 o 
 -10   9   7     1172.89     1115.61     44.82 o 
  -9   9   7    10297.93    10152.70    116.67 o 
  -8   9   7    13185.65    12689.15    128.12 o 
  -7   9   7      211.37      241.43     15.68 o 
  -6   9   7     4403.09     4407.76     51.18 o 
  -5   9   7      731.49      745.56     21.15 o 
  -4   9   7      145.05      124.45     13.10 o 
  -3   9   7     1023.76     1011.89     24.88 o 
  -2   9   7    15787.26    15551.66    127.19 o 
  -1   9   7    27130.10    27291.46    203.99 o 
   0   9   7    12804.11    13202.36    121.53 o 
   1   9   7     2843.89     2828.72     41.10 o 
   2   9   7      603.59      629.90     21.33 o 
   3   9   7     1834.48     1712.90     31.60 o 
   4   9   7       99.92      104.77     14.93 o 
   5   9   7     8755.61     8917.15     80.64 o 
   6   9   7     2167.80     2116.53     31.14 o 
   7   9   7      240.81      195.35     17.12 o 
   8   9   7    17958.30    18218.10    192.68 o 
   9   9   7     8036.67     8243.43    110.48 o 
  10   9   7      487.85      527.96     48.79 o 
  11   9   7     1060.57     1061.93     58.02 o 
  12   9   7      211.68      144.56     46.49 o 
  13   9   7        0.57      -46.93     52.42 o 
  14   9   7       43.61      -16.93     49.86 o 
  15   9   7       42.82       13.44     40.85 o 
  16   9   7       12.63        8.22     41.08 o 
  17   9   7       37.50       -3.78     40.59 o 
  18   9   7        1.65       -1.80     93.74 o 
  19   9   7      628.84      665.19     83.73 o 
  20   9   7     1052.64     1357.04    165.69 o 
  21   9   7      394.43      461.37    117.12 o 
  22   9   7        1.98      -46.96    190.76 o 
 -23  10   7       78.31       68.30     81.83 o 
 -22  10   7      868.65     1012.71    126.29 o 
 -21  10   7       66.25       59.80     49.77 o 
 -20  10   7     1442.19     1490.35     70.84 o 
 -19  10   7      109.03      159.92     74.96 o 
 -18  10   7      822.30      910.70     63.50 o 
 -17  10   7       73.43       61.71     41.10 o 
 -16  10   7     2255.50     2272.59    112.46 o 
 -15  10   7      595.84      639.35     49.50 o 
 -14  10   7     2051.56     2143.30     73.35 o 
 -13  10   7      348.68      340.32     41.05 o 
 -12  10   7     9179.40     9128.61    145.91 o 
 -11  10   7     2649.98     2575.12     81.86 o 
 -10  10   7     4351.49     4592.36     86.00 o 
  -9  10   7     3979.52     3925.72     71.05 o 
  -8  10   7    13425.10    13434.92    143.88 o 
  -7  10   7     9107.36     9271.31    115.26 o 
  -6  10   7     9638.94     9865.12     97.62 o 
  -5  10   7     2321.74     2309.11     35.76 o 
  -4  10   7     6768.18     6981.55     68.37 o 
  -3  10   7     4774.51     4776.35     58.02 o 
  -2  10   7     6161.17     5894.82     64.05 o 
  -1  10   7     1637.04     1709.31     36.93 o 
   0  10   7    14372.74    14470.52    116.33 o 
   1  10   7     5477.26     5476.60     62.96 o 
   2  10   7    11265.76    11725.72    110.64 o 
   3  10   7     2512.21     2601.51     38.97 o 
   4  10   7    12644.84    12891.88    122.73 o 
   5  10   7    19879.42    19914.51    181.83 o 
   6  10   7     1636.63     1686.04     33.74 o 
   7  10   7     5737.99     5571.45     74.12 o 
   8  10   7     1028.72      980.63     32.40 o 
   9  10   7     3618.32     3689.67     76.89 o 
  10  10   7       60.47       -5.64     38.29 o 
  11  10   7     1264.83     1237.19     67.75 o 
  12  10   7     1228.75     1221.17     67.85 o 
  13  10   7     1954.25     1810.15     81.21 o 
  14  10   7       20.22      -21.59     43.82 o 
  15  10   7      311.35      332.51     51.98 o 
  16  10   7      866.30      902.55     64.43 o 
  17  10   7     1370.38     1407.12     78.82 o 
  18  10   7        9.12      -30.27     43.60 o 
  19  10   7      230.37      217.50    121.61 o 
  20  10   7       52.37      108.65    125.50 o 
  21  10   7      350.99      544.49    203.55 o 
 -23  11   7       33.06      140.46    185.61 o 
 -22  11   7       20.37       89.16     99.98 o 
 -21  11   7     1026.73     1131.63     71.14 o 
 -20  11   7      570.16      554.96     63.12 o 
 -19  11   7       70.40       67.01     45.00 o 
 -18  11   7        1.10        5.78     61.59 o 
 -17  11   7        2.91      -40.10     40.10 o 
 -16  11   7      177.57      120.42     42.43 o 
 -15  11   7      497.61      450.01     48.91 o 
 -14  11   7      802.30      784.67     51.72 o 
 -13  11   7     2050.71     2070.10     72.54 o 
 -12  11   7      297.10      295.13     53.33 o 
 -11  11   7      695.16      696.17     61.13 o 
 -10  11   7     4122.27     4204.37     92.48 o 
  -9  11   7     2490.30     2651.28     62.15 o 
  -8  11   7      202.22      232.11     25.39 o 
  -7  11   7    10037.21     9945.33    109.62 o 
  -6  11   7     1417.57     1451.36     36.45 o 
  -5  11   7       24.55        8.59     17.17 o 
  -4  11   7     1619.47     1746.25     37.46 o 
  -3  11   7     1218.53     1152.30     34.72 o 
  -2  11   7     8719.66     8955.62     94.85 o 
  -1  11   7    13477.08    13480.06    116.64 o 
   0  11   7    11702.55    11727.04    104.67 o 
   1  11   7     1660.61     1660.36     36.38 o 
   2  11   7        3.38      -15.54     15.54 o 
   3  11   7     2624.36     2625.26     48.70 o 
   4  11   7    10548.00    10338.79    112.31 o 
   5  11   7    10289.75    10490.90    113.67 o 
   6  11   7      104.48      107.35     19.97 o 
   7  11   7     2960.18     3045.29     49.88 o 
   8  11   7       16.67       12.09     20.23 o 
   9  11   7      149.37      118.69     28.01 o 
  10  11   7     3109.72     3053.04     71.35 o 
  11  11   7    10019.08    10002.15    147.87 o 
  12  11   7      168.89      148.28     29.83 o 
  13  11   7     2368.75     2291.92     89.14 o 
  14  11   7      274.09      194.54     48.88 o 
  15  11   7        1.13       -6.98     46.43 o 
  16  11   7      275.73      276.30     55.61 o 
  17  11   7     1068.01     1173.00     74.38 o 
  18  11   7      466.76      563.90     77.00 o 
  19  11   7     1925.96     2054.08    111.67 o 
  20  11   7      102.77       22.45    119.07 o 
  21  11   7       64.54      -15.89    181.20 o 
 -22  12   7        2.07      -96.66     96.66 o 
 -21  12   7        0.06      -83.10     93.31 o 
 -20  12   7       22.45       23.04     53.61 o 
 -19  12   7      303.68      234.76     50.44 o 
 -18  12   7        0.37      -41.27     41.27 o 
 -17  12   7        3.91      -41.33     41.33 o 
 -16  12   7      627.73      529.99     62.64 o 
 -15  12   7      149.39      129.73     42.02 o 
 -14  12   7        1.06      -35.55     36.14 o 
 -13  12   7       70.99      138.12     44.29 o 
 -12  12   7      474.06      460.19     45.51 o 
 -11  12   7     1257.50     1199.00     56.97 o 
 -10  12   7      579.13      486.17     43.62 o 
  -9  12   7      332.45      380.00     45.64 o 
  -8  12   7     1990.37     1869.20     50.60 o 
  -7  12   7     2157.59     2209.84     55.68 o 
  -6  12   7      539.40      555.70     28.68 o 
  -5  12   7      729.76      698.50     32.49 o 
  -4  12   7     1845.81     1772.27     51.94 o 
  -3  12   7     7691.83     7600.60    108.77 o 
  -2  12   7       49.86       43.64     15.59 o 
  -1  12   7      210.42      222.38     21.30 o 
   0  12   7     1036.54     1043.08     30.46 o 
   1  12   7      677.58      711.57     26.52 o 
   2  12   7     1226.12     1194.34     40.06 o 
   3  12   7       29.82       22.29     20.71 o 
   4  12   7      148.08      162.45     23.51 o 
   5  12   7     6086.11     6010.07     91.10 o 
   6  12   7      603.26      579.63     28.80 o 
   7  12   7       19.47        6.42     19.40 o 
   8  12   7     1185.34     1185.88     50.08 o 
   9  12   7     1754.71     1690.49     59.94 o 
  10  12   7     1813.48     1803.04     62.63 o 
  11  12   7       77.51       34.03     32.40 o 
  12  12   7       56.57       50.84     34.02 o 
  13  12   7     1495.98     1531.89     63.99 o 
  14  12   7      199.63      170.33     36.83 o 
  15  12   7      302.67      307.77     40.95 o 
  16  12   7      168.06      131.73     39.53 o 
  17  12   7      352.72      396.87     65.01 o 
  18  12   7      314.28      395.31     77.71 o 
  19  12   7        9.98       27.83     64.01 o 
  20  12   7        2.03      109.74    197.36 o 
 -21  13   7        4.84       -6.55    161.86 o 
 -20  13   7       93.52       64.95     61.46 o 
 -19  13   7       15.79      -80.87     84.12 o 
 -18  13   7      816.11      710.77     65.32 o 
 -17  13   7      553.61      479.46     59.05 o 
 -16  13   7     1700.50     1788.52     83.04 o 
 -15  13   7     1900.43     1849.27     84.76 o 
 -14  13   7     1128.90     1094.86     66.81 o 
 -13  13   7     1440.04     1443.93     75.18 o 
 -12  13   7       35.96       71.57     44.29 o 
 -11  13   7      637.72      597.70     54.20 o 
 -10  13   7      600.41      597.41     52.21 o 
  -9  13   7      308.58      302.78     45.28 o 
  -8  13   7     4598.63     4591.39    111.43 o 
  -7  13   7     4235.75     4090.50     91.43 o 
  -6  13   7     1214.98     1235.77     48.43 o 
  -5  13   7     7899.25     7846.02    103.45 o 
  -4  13   7     7580.54     7624.52    113.06 o 
  -3  13   7     5100.58     4796.89    185.18 o 
  -2  13   7       79.39       98.49     23.11 o 
  -1  13   7     3512.15     3493.42     56.46 o 
   0  13   7      107.37       82.43     19.71 o 
   1  13   7      570.72      488.32     26.24 o 
   2  13   7      481.42      580.61     32.04 o 
   3  13   7     4526.35     4676.21     88.71 o 
   4  13   7    14160.16    14443.09    184.58 o 
   5  13   7     9618.43     9873.95    123.14 o 
   6  13   7       31.61       39.70     26.79 o 
   7  13   7     1320.52     1301.57     45.72 o 
   8  13   7     2485.16     2479.13     71.60 o 
   9  13   7      212.26      290.88     38.60 o 
  10  13   7     3037.57     3088.93     80.79 o 
  11  13   7     1786.14     1883.49     66.81 o 
  12  13   7      667.86      581.86     47.17 o 
  13  13   7     3472.96     3622.52     90.75 o 
  14  13   7      110.78      132.91     39.16 o 
  15  13   7       64.64      111.00     40.23 o 
  16  13   7     1591.77     1705.56     73.26 o 
  17  13   7      752.33      950.32     60.15 o 
  18  13   7      348.05      415.60     57.95 o 
  19  13   7      601.66      795.42     95.89 o 
  20  13   7        3.11        8.37     68.58 o 
 -21  14   7       85.86       76.73    116.63 o 
 -20  14   7      115.17      127.17     61.98 o 
 -19  14   7       33.65       11.94     65.18 o 
 -18  14   7      323.48      424.49     63.28 o 
 -17  14   7       20.08      -15.20     74.09 o 
 -16  14   7      785.09      755.49     65.27 o 
 -15  14   7        8.63      -15.76     47.45 o 
 -14  14   7     1165.26     1172.45     72.77 o 
 -13  14   7        1.79       -0.07     45.67 o 
 -12  14   7     3038.20     3028.52    100.11 o 
 -11  14   7      747.23      763.38     59.38 o 
 -10  14   7     2891.94     2831.41     93.78 o 
  -9  14   7     1327.47     1287.08     77.32 o 
  -8  14   7     3455.48     3478.33     98.39 o 
  -7  14   7     1204.52     1209.14     64.45 o 
  -6  14   7     2009.31     1936.56     78.50 o 
  -5  14   7      778.67      743.79     47.29 o 
  -4  14   7     1773.84     1889.83     66.27 o 
  -3  14   7      342.61      302.98     36.74 o 
  -2  14   7     3766.66     3792.86     76.94 o 
  -1  14   7      459.03      411.51     37.58 o 
   0  14   7     4564.86     4550.31     81.81 o 
   1  14   7       68.03      103.00     39.91 o 
   2  14   7     3808.39     3944.67    135.82 o 
   3  14   7      683.04      751.43     46.20 o 
   4  14   7     4104.30     3901.87    176.08 o 
   5  14   7     2918.71     2971.80     70.36 o 
   6  14   7     1565.94     1661.98     56.22 o 
   7  14   7     1959.04     2085.67     59.73 o 
   8  14   7      908.95      964.14     42.53 o 
   9  14   7     1052.21     1144.09     58.03 o 
  10  14   7        6.19      -29.28     36.05 o 
  11  14   7      127.00      103.42     56.86 o 
  12  14   7      690.87      692.96     52.98 o 
  13  14   7        9.13       -4.82     38.35 o 
  14  14   7      535.94      482.15     50.96 o 
  15  14   7        5.51      -24.07     41.75 o 
  16  14   7      541.14      509.51     54.38 o 
  17  14   7      175.55      120.64     68.42 o 
  18  14   7      166.65      217.27    140.51 o 
  19  14   7       51.44      -59.28     85.32 o 
 -20  15   7      100.25       58.79     62.61 o 
 -19  15   7      605.49      684.35     83.19 o 
 -18  15   7       92.38      190.44     90.17 o 
 -17  15   7     2928.70     3417.65    116.47 o 
 -16  15   7     2383.17     2400.41     98.73 o 
 -15  15   7      490.35      573.72     63.38 o 
 -14  15   7       12.75      -47.96     47.96 o 
 -13  15   7      416.55      385.70     58.06 o 
 -12  15   7        4.17       57.98     48.12 o 
 -11  15   7      652.24      678.62     79.77 o 
 -10  15   7      553.16      524.58     63.55 o 
  -9  15   7       56.47       96.86     50.90 o 
  -8  15   7       51.86       94.06     44.99 o 
  -7  15   7       91.41       60.35     42.28 o 
  -6  15   7     2056.22     2182.13     87.86 o 
  -5  15   7    17410.91    17553.66    265.76 o 
  -4  15   7     6353.86     6188.31    355.33 o 
  -3  15   7     2480.47     2608.49     87.45 o 
  -2  15   7     2957.96     2843.29    118.40 o 
  -1  15   7      339.19      314.23     67.48 o 
   0  15   7     2667.12     2842.55    126.13 o 
   1  15   7        9.49       18.29     60.29 o 
   2  15   7     1022.57     1080.71    146.39 o 
   3  15   7     1959.17     1924.02     82.24 o 
   4  15   7     4649.58     4848.32    102.85 o 
   5  15   7     2732.11     2759.33     75.07 o 
   6  15   7     1866.04     1921.34     61.87 o 
   7  15   7      849.38      860.98     45.80 o 
   8  15   7       50.05       20.54     30.46 o 
   9  15   7     3907.78     4003.09     98.38 o 
  10  15   7     3257.67     3228.60     90.86 o 
  11  15   7       12.56      -39.49     40.36 o 
  12  15   7      626.83      697.61     98.49 o 
  13  15   7      176.18      156.77     46.03 o 
  14  15   7       31.08        2.44     44.91 o 
  15  15   7      267.72      244.90     51.86 o 
  16  15   7     1302.59     1479.48     84.82 o 
  17  15   7      160.97       75.93     92.37 o 
  18  15   7       80.64      -85.71     85.71 o 
  19  15   7      147.18      -10.07     87.28 o 
 -20  16   7      695.83      758.11     72.90 o 
 -19  16   7       19.51       37.75    107.41 o 
 -18  16   7     1230.21     1364.18    101.39 o 
 -17  16   7      217.28      234.58    108.58 o 
 -16  16   7     2773.06     2767.02    139.97 o 
 -15  16   7     1197.40     1273.64     79.01 o 
 -14  16   7      701.14      601.76     72.29 o 
 -13  16   7      421.99      423.84     61.66 o 
 -12  16   7     1050.46     1075.46     72.64 o 
 -11  16   7     1914.79     1874.95    100.06 o 
 -10  16   7      457.52      493.93     66.26 o 
  -9  16   7       78.24       93.87     55.07 o 
  -8  16   7     8124.91     8013.48    186.77 o 
  -7  16   7      466.00      436.87     62.52 o 
  -6  16   7     7981.08     7717.32    156.17 o 
  -5  16   7      238.68      255.32     49.22 o 
  -4  16   7     5124.24     5153.83    147.71 o 
  -3  16   7    12784.29    12495.67    209.07 o 
  -2  16   7     3758.39     4114.80    293.28 o 
  -1  16   7     3131.77     3084.43    140.51 o 
   0  16   7     4808.89     5092.15    473.58 o 
   1  16   7     6006.34     5672.02    249.38 o 
   2  16   7       52.16       37.00     60.60 o 
   3  16   7     1325.81     1338.94     93.53 o 
   4  16   7     1783.81     1702.93    103.90 o 
   5  16   7     3908.53     3887.27     96.23 o 
   6  16   7      392.04      312.32     38.20 o 
   7  16   7       28.94       -8.90     32.61 o 
   8  16   7     3475.65     3646.28     81.01 o 
   9  16   7     1240.43     1210.35     65.42 o 
  10  16   7       94.33       42.60     42.38 o 
  11  16   7      982.49     1148.82     67.13 o 
  12  16   7     1818.50     1843.70    100.92 o 
  13  16   7     3621.49     3794.80    106.17 o 
  14  16   7        8.20       54.85     49.03 o 
  15  16   7      256.97      238.81     57.17 o 
  16  16   7       54.68        5.94     91.65 o 
  17  16   7      244.02      181.67    102.57 o 
  18  16   7      214.05      141.89    152.78 o 
 -19  17   7      108.61       80.25    101.41 o 
 -18  17   7      187.47      151.00     75.22 o 
 -17  17   7       17.16       34.44     73.37 o 
 -16  17   7       14.34       96.61    110.76 o 
 -15  17   7        1.50        2.33     55.91 o 
 -14  17   7      417.44      431.04     64.46 o 
 -13  17   7       94.22      102.93     66.39 o 
 -12  17   7     1626.93     1668.35     99.74 o 
 -11  17   7     6796.88     6624.26    175.82 o 
 -10  17   7     4923.87     5126.65    153.11 o 
  -9  17   7       48.77      112.62     81.80 o 
  -8  17   7      298.56      364.99     64.98 o 
  -7  17   7       37.63        8.05     47.69 o 
  -6  17   7      152.77       72.15     47.61 o 
  -5  17   7       20.64      -14.76     33.80 o 
  -4  17   7       10.91       15.84     27.37 o 
  -3  17   7       57.69      -12.73     66.16 o 
  -2  17   7      441.21      315.70     77.12 o 
  -1  17   7      313.79      347.58     74.75 o 
   0  17   7    10408.80    10846.54    381.19 o 
   1  17   7     9186.05     9174.90    337.93 o 
   2  17   7       77.37       32.80     86.99 o 
   3  17   7     3891.62     3924.98    155.32 o 
   4  17   7     1485.80     1736.84    111.44 o 
   5  17   7     1407.12     1447.09    101.76 o 
   6  17   7      193.33      167.78     43.93 o 
   7  17   7     1018.99     1057.48     70.65 o 
   8  17   7      382.64      407.62     42.71 o 
   9  17   7     1846.46     1919.42     59.04 o 
  10  17   7      728.76      770.54     61.80 o 
  11  17   7      249.85      195.47     51.14 o 
  12  17   7      394.93      405.28     57.75 o 
  13  17   7      353.13      312.23     59.57 o 
  14  17   7      676.86      767.87     70.77 o 
  15  17   7     2175.92     2445.13    167.30 o 
  16  17   7        0.47       37.88     97.27 o 
  17  17   7      864.21      658.57    139.36 o 
 -18  18   7       36.48      -23.43     73.99 o 
 -17  18   7       14.76      -16.74     72.99 o 
 -16  18   7        0.95      -77.66     77.66 o 
 -15  18   7       62.13       69.90     74.32 o 
 -14  18   7      164.39      105.93     60.56 o 
 -13  18   7        5.87       83.64     64.16 o 
 -12  18   7     1003.97     1081.59     90.88 o 
 -11  18   7      103.66       74.94     64.56 o 
 -10  18   7      593.96      693.38     80.64 o 
  -9  18   7      673.69      749.36     80.13 o 
  -8  18   7      121.69      193.69     63.63 o 
  -7  18   7     1876.93     1985.05     92.12 o 
  -6  18   7       47.33       -7.47     38.13 o 
  -5  18   7      936.49      962.62     78.93 o 
  -4  18   7       51.03       23.71    107.71 o 
  -3  18   7       25.28       47.85     70.60 o 
  -2  18   7       61.64       38.96     66.50 o 
  -1  18   7      366.58      308.27     76.94 o 
   0  18   7      128.50      134.07     97.72 o 
   1  18   7      613.23      671.10    126.46 o 
   2  18   7      994.35     1227.52    132.12 o 
   3  18   7      539.19      542.42    103.10 o 
   4  18   7      777.70      852.50     91.30 o 
   5  18   7      951.61     1000.82     95.27 o 
   6  18   7        3.14      -24.17     64.34 o 
   7  18   7     2005.71     1833.96     89.84 o 
   8  18   7      377.73      371.76     54.09 o 
   9  18   7     1051.16     1086.54     61.66 o 
  10  18   7      305.26      379.28     70.50 o 
  11  18   7        9.52       11.39     53.10 o 
  12  18   7        5.55       -7.23     64.14 o 
  13  18   7        2.07       41.41     76.41 o 
  14  18   7        1.78       18.28     79.81 o 
  15  18   7       19.08        3.99     98.48 o 
  16  18   7       31.56      -96.85     96.85 o 
 -17  19   7       89.44      136.53     82.42 o 
 -16  19   7      395.01      462.78    147.89 o 
 -15  19   7      107.42       95.59     79.47 o 
 -14  19   7      106.36       19.96     93.89 o 
 -13  19   7      578.89      554.62     82.39 o 
 -12  19   7      735.58      680.99     91.85 o 
 -11  19   7      611.44      692.33     84.79 o 
 -10  19   7      541.99      505.55     77.98 o 
  -9  19   7     2568.99     2570.35    239.29 o 
  -8  19   7     2271.66     2273.15    116.64 o 
  -7  19   7       14.27       13.72     58.75 o 
  -6  19   7     1684.76     1773.26     99.16 o 
  -5  19   7      928.20      866.48    103.83 o 
  -4  19   7       57.90      -35.64     93.79 o 
  -3  19   7     2515.17     2659.23    144.40 o 
  -2  19   7     1073.12     1298.06    110.27 o 
  -1  19   7     1256.85     1305.01    110.92 o 
   0  19   7     1536.25     1806.33    165.44 o 
   1  19   7      360.95      710.02    119.69 o 
   2  19   7        2.47      111.85     93.02 o 
   3  19   7       16.93      -75.29     84.21 o 
   4  19   7      661.51      744.50    118.04 o 
   5  19   7      164.22       98.83     73.71 o 
   6  19   7     2101.15     2335.90    173.25 o 
   7  19   7      355.38      277.64     78.06 o 
   8  19   7     2784.92     2849.20    168.02 o 
   9  19   7     4396.47     4708.54    114.46 o 
  10  19   7      520.55      403.51     72.89 o 
  11  19   7       99.00       71.69     70.60 o 
  12  19   7      244.24      316.31    119.81 o 
  13  19   7      108.74      114.71    108.63 o 
  14  19   7      422.36      358.43    112.62 o 
  15  19   7      433.32      420.90    121.20 o 
 -16  20   7      290.34      337.77     89.17 o 
 -15  20   7        9.74      -16.52    100.26 o 
 -14  20   7      137.62       52.40    120.82 o 
 -13  20   7       22.84       -7.97    129.36 o 
 -12  20   7     1214.13     1379.23    102.64 o 
 -11  20   7      167.46      147.51     72.29 o 
 -10  20   7      848.67      814.36    118.23 o 
  -9  20   7      243.83      254.20     75.39 o 
  -8  20   7     1325.82     1361.03    242.76 o 
  -7  20   7      867.22      895.11     84.12 o 
  -6  20   7       12.94      -96.39     96.39 o 
  -5  20   7       26.57      -27.21    110.76 o 
  -4  20   7      737.67      540.80    146.75 o 
  -3  20   7      283.70      301.98     83.66 o 
  -2  20   7      150.92      113.06     79.28 o 
  -1  20   7      297.46      604.18    112.90 o 
   0  20   7     2316.01     2599.19    203.04 o 
   1  20   7       55.00      394.21    111.78 o 
   2  20   7      924.06      889.34    131.95 o 
   3  20   7        4.80      -86.30     90.86 o 
   4  20   7     2319.16     2427.50    183.66 o 
   5  20   7     1420.54     1329.96    113.30 o 
   6  20   7       75.92       23.48     73.64 o 
   7  20   7       41.62        6.35     75.09 o 
   8  20   7      379.20      316.90     76.82 o 
   9  20   7      251.90      296.22     54.12 o 
  10  20   7        9.95      -18.25    129.80 o 
  11  20   7       53.60      -21.87    103.57 o 
  12  20   7      577.63      623.24    124.82 o 
  13  20   7       35.39      162.24    197.04 o 
  14  20   7       71.72       98.49    114.29 o 
 -15  21   7     1173.78     1561.93    274.83 o 
 -14  21   7      468.40      435.90    118.99 o 
 -13  21   7       18.05       -6.26    105.82 o 
 -12  21   7      429.14      389.46    114.48 o 
 -11  21   7       74.06       75.02     75.76 o 
 -10  21   7      143.05       79.63     80.44 o 
  -9  21   7      462.35      663.24    171.11 o 
  -8  21   7       32.47       51.10    132.57 o 
  -7  21   7     1859.35     2185.57    208.93 o 
  -6  21   7     1305.75     1592.35    129.03 o 
  -5  21   7       16.25     -128.74    128.74 o 
  -4  21   7        1.92     -144.57    150.01 o 
  -3  21   7      984.00      916.90    210.82 o 
  -2  21   7      604.54      603.03    156.38 o 
  -1  21   7     1794.18     2463.64    207.63 o 
   0  21   7     2033.56     2376.45    213.08 o 
   1  21   7       11.47      -78.57    111.25 o 
   2  21   7      604.51      536.16    123.32 o 
   3  21   7      348.79       33.55    109.21 o 
   4  21   7       85.18       45.79    106.74 o 
   5  21   7      952.76      916.23    132.30 o 
   6  21   7     1054.39      980.25    129.88 o 
   7  21   7      107.36      261.11     84.42 o 
   8  21   7      385.11      333.34     82.16 o 
   9  21   7       10.01        4.32     60.09 o 
  10  21   7       22.62       71.91    138.44 o 
  11  21   7      102.02       47.15    137.81 o 
  12  21   7      395.22      290.32    152.37 o 
  13  21   7      176.73      262.87    123.37 o 
 -13  22   7      109.60      140.50    107.60 o 
 -12  22   7      558.89      615.45    152.12 o 
 -11  22   7      289.81      130.94    137.87 o 
 -10  22   7      240.88      244.56    134.48 o 
  -9  22   7       70.94       94.60    131.98 o 
  -8  22   7      886.36      747.02    163.47 o 
  -7  22   7      277.31      222.47    144.12 o 
  -6  22   7     1132.85     1357.91    130.13 o 
  -5  22   7      313.43      385.34    103.35 o 
  -4  22   7     1945.50     2136.62    150.32 o 
  -3  22   7      710.44      608.22    124.85 o 
  -2  22   7      579.80      649.71    119.72 o 
  -1  22   7      882.59     1005.13    157.28 o 
   0  22   7      488.13      298.05    132.69 o 
   1  22   7     1709.36     1773.73    179.48 o 
   2  22   7      320.70      116.42    120.29 o 
   3  22   7      366.60      334.42    118.66 o 
   4  22   7      829.43      789.67    137.63 o 
   5  22   7      800.01      886.63    141.39 o 
   6  22   7        5.53      -90.63     90.63 o 
   7  22   7      138.60       71.50    129.70 o 
   8  22   7      225.91      180.67     76.52 o 
   9  22   7      581.49      659.86     79.12 o 
  10  22   7      258.27      222.06    150.34 o 
  11  22   7      210.07      151.84    153.22 o 
 -11  23   7       60.44     -122.07    133.17 o 
 -10  23   7       24.38      -36.53    138.99 o 
  -9  23   7      141.31      161.06    141.36 o 
  -8  23   7       44.23      -20.68    137.03 o 
  -7  23   7     1620.28     1940.40    224.19 o 
  -6  23   7     1159.29     1327.14    230.07 o 
  -5  23   7      195.93      279.72    104.62 o 
  -4  23   7      346.36      342.81    109.10 o 
  -3  23   7      871.17     1030.11    127.57 o 
  -2  23   7        1.24      151.16     99.19 o 
  -1  23   7      704.69      592.34    150.02 o 
   0  23   7      260.88      330.64    133.81 o 
   1  23   7      466.73      694.32    141.69 o 
   2  23   7      137.39     -103.41    111.96 o 
   3  23   7       30.06      230.04    119.72 o 
   4  23   7      597.49      436.23    126.50 o 
   5  23   7     2224.27     2282.59    201.40 o 
   6  23   7      523.35      650.66    131.52 o 
   7  23   7       62.33       83.19    101.61 o 
   8  23   7       18.15      -72.69     72.69 o 
   9  23   7      141.21       15.75     65.05 o 
  -9  24   7       38.08      -61.90    138.59 o 
  -8  24   7        9.09       33.13    141.34 o 
  -7  24   7       34.10        7.62    143.87 o 
  -6  24   7      218.38      325.53    269.11 o 
  -5  24   7      358.62      468.97    213.57 o 
  -4  24   7       17.80       52.33     97.10 o 
  -3  24   7       38.56      105.18    140.55 o 
  -2  24   7      177.44      275.85    155.18 o 
  -1  24   7      392.49      560.93    149.14 o 
   0  24   7       28.61     -116.94    116.94 o 
   1  24   7      130.47      262.13    125.32 o 
   2  24   7       68.98       -2.98    119.08 o 
   3  24   7      441.21      554.51    136.89 o 
   4  24   7        5.12     -104.75    104.75 o 
   5  24   7       91.19       85.19    116.35 o 
   6  24   7       24.55      -14.52    106.54 o 
   7  24   7      267.78      238.45    115.76 o 
  -6  25   7      346.39      121.81    153.78 o 
  -5  25   7      356.84      222.51    112.66 o 
  -4  25   7      253.46      209.33    167.41 o 
  -3  25   7        1.21     -100.21    100.21 o 
  -2  25   7      843.39      917.39    279.20 o 
  -1  25   7      277.84      162.03    134.69 o 
   0  25   7       40.28       25.31    125.40 o 
   1  25   7        9.95       16.01    115.25 o 
   2  25   7       95.37      250.98    125.94 o 
   3  25   7       64.49      -59.93    117.69 o 
   4  25   7      597.36      375.92    138.26 o 
 -25   0   8      285.47      161.76     71.72 o 
 -24   0   8       23.14      -12.90     73.57 o 
 -23   0   8       35.59       -1.30     73.36 o 
 -22   0   8      473.12      322.20     64.28 o 
 -21   0   8      843.31      802.14     68.67 o 
 -20   0   8       60.29       66.93     50.44 o 
 -19   0   8     4858.75     4912.65    145.77 o 
 -18   0   8     4192.81     4330.25    153.77 o 
 -17   0   8     1484.81     1306.54    132.94 o 
 -16   0   8      583.43      544.77     50.22 o 
 -15   0   8     1296.92     1216.35     60.88 o 
 -14   0   8     2255.05     2124.82     74.57 o 
 -13   0   8      151.23      125.98     35.35 o 
 -12   0   8      749.20      778.66     33.83 o 
 -11   0   8       59.22       34.62     20.01 o 
 -10   0   8      949.84      931.67     25.87 o 
  -9   0   8     2731.39     2661.53     41.47 o 
  -8   0   8    18873.30    18792.74    170.41 o 
  -7   0   8     9442.45     9242.80     94.08 o 
  -6   0   8    41027.52    41889.47    368.29 o 
  -5   0   8       91.42      132.03     12.74 o 
  -4   0   8    10013.92     9898.52    108.55 o 
  -3   0   8      712.41      457.04     18.79 o 
  -2   0   8    10882.45    11240.24    143.55 o 
  -1   0   8    21446.64    22820.25    296.63 o 
   0   0   8    10734.53    10052.36    130.87 o 
   1   0   8     6633.73     7665.91     92.37 o 
   2   0   8    16328.78    17579.65    190.67 o 
   3   0   8    40600.13    40983.56    477.39 o 
   4   0   8    32563.40    31016.62    321.60 o 
   5   0   8     1525.36     1520.22     36.62 o 
   6   0   8     9849.65     9528.38    122.05 o 
   7   0   8       29.34       15.55     17.38 o 
   8   0   8      228.14      270.69     24.99 o 
   9   0   8     3579.18     3536.22     72.03 o 
  10   0   8     3973.94     3762.83     78.48 o 
  11   0   8    14064.14    13501.82    281.52 o 
  12   0   8    15312.02    15576.49    319.58 o 
  13   0   8        2.88      -32.80     48.47 o 
  14   0   8      189.35      335.35     56.38 o 
  15   0   8     7475.82     7540.36    182.89 o 
  16   0   8     3776.42     3777.16    149.48 o 
  17   0   8     1448.62     1568.97    100.19 o 
  18   0   8     2457.63     2492.05    123.02 o 
  19   0   8        0.12      -22.88     70.95 o 
  20   0   8     1859.60     1751.63     81.54 o 
  21   0   8      631.46      675.37     64.10 o 
  22   0   8      112.13       49.29     99.07 o 
  23   0   8     1094.71     1185.92    116.23 o 
 -25   1   8        5.93      -18.61     46.93 o 
 -24   1   8      293.65      261.08     80.42 o 
 -23   1   8      343.52      288.75     53.85 o 
 -22   1   8      145.79      138.32     46.68 o 
 -21   1   8      170.64      210.36     45.94 o 
 -20   1   8      770.68      881.84     49.21 o 
 -19   1   8     3048.74     3031.20    100.58 o 
 -18   1   8     1164.91     1167.75     55.00 o 
 -17   1   8     2514.42     2361.70     60.60 o 
 -16   1   8       23.81      -20.92     26.57 o 
 -15   1   8     4973.24     4785.78     78.97 o 
 -14   1   8     5911.50     5912.50     85.70 o 
 -13   1   8       78.13       58.17     23.57 o 
 -12   1   8      185.17      173.27     18.77 o 
 -11   1   8     3293.10     3360.41     45.15 o 
 -10   1   8     3842.87     4100.20     40.70 o 
  -9   1   8       26.59       28.78      9.42 o 
  -8   1   8    15535.42    15554.16     99.89 o 
  -7   1   8    18403.97    17822.82    114.56 o 
  -6   1   8      512.12      513.45     13.89 o 
  -5   1   8     3350.23     3061.23     32.08 o 
  -4   1   8      109.76      139.88      8.88 o 
  -3   1   8    83504.96    84976.05    581.21 o 
  -2   1   8    12510.01    11902.37     95.14 o 
  -1   1   8    14003.92    14893.34    131.08 o 
   0   1   8     8479.04     9036.53     88.97 o 
   1   1   8     3342.22     3206.73     35.60 o 
   2   1   8    16002.07    15969.54    117.71 o 
   3   1   8      147.65      106.13      9.14 o 
   4   1   8     7155.97     7755.65     68.18 o 
   5   1   8     4751.11     4707.89     52.80 o 
   6   1   8     2057.25     2047.64     39.50 o 
   7   1   8     4925.78     5087.12     61.37 o 
   8   1   8     2242.99     2197.21     39.95 o 
   9   1   8     9008.58     8847.02     89.59 o 
  10   1   8     3011.77     3139.49     50.91 o 
  11   1   8     1218.13     1257.61     51.14 o 
  12   1   8     1905.53     1832.93     84.54 o 
  13   1   8     2001.01     1897.68     68.04 o 
  14   1   8     4590.52     4817.97     97.99 o 
  15   1   8        8.52       -4.87     38.51 o 
  16   1   8      265.52      279.27     45.00 o 
  17   1   8      109.17       35.18     43.05 o 
  18   1   8       22.36       43.23     33.23 o 
  19   1   8       84.13      165.53     39.44 o 
  20   1   8        6.01       13.86     50.44 o 
  21   1   8      198.83      242.35     46.03 o 
  22   1   8        2.13      -66.49     66.49 o 
  23   1   8       63.39       39.38     75.21 o 
 -25   2   8       44.67       72.24     67.73 o 
 -24   2   8      744.73      767.16     61.76 o 
 -23   2   8      332.10      342.02     55.07 o 
 -22   2   8      291.35      310.25     48.33 o 
 -21   2   8        2.08      -20.96     35.55 o 
 -20   2   8      329.38      391.90     41.57 o 
 -19   2   8      363.15      300.82     40.31 o 
 -18   2   8      324.07      413.77     38.61 o 
 -17   2   8      478.27      495.24     41.41 o 
 -16   2   8     1925.21     2078.63     56.29 o 
 -15   2   8      905.65      854.28     40.37 o 
 -14   2   8     1302.14     1230.79     42.10 o 
 -13   2   8    10023.82    10038.64    116.54 o 
 -12   2   8     8953.93     8670.53    104.80 o 
 -11   2   8      650.12      667.72     24.48 o 
 -10   2   8     6230.08     5995.26     55.65 o 
  -9   2   8    13451.19    12985.66     93.81 o 
  -8   2   8     3347.52     3207.28     34.25 o 
  -7   2   8     2333.84     2451.39     32.15 o 
  -6   2   8      129.13      147.33     11.62 o 
  -5   2   8     6064.71     6567.56     66.22 o 
  -4   2   8       58.77       95.60     11.08 o 
  -3   2   8    12948.25    12748.81    109.54 o 
  -2   2   8    33232.16    34977.89    274.81 o 
  -1   2   8     1644.96     1706.32     33.37 o 
   0   2   8       74.12       73.89     12.86 o 
   1   2   8    10324.57    10612.86     91.87 o 
   2   2   8    11541.35    10955.02     84.51 o 
   3   2   8    12550.03    12252.26     99.57 o 
   4   2   8     3785.11     3839.45     44.42 o 
   5   2   8     4059.39     3923.07     53.53 o 
   6   2   8     3105.19     3242.46     43.50 o 
   7   2   8      534.18      587.01     18.25 o 
   8   2   8       55.03       68.04     15.93 o 
   9   2   8     6484.33     6366.57     82.63 o 
  10   2   8     1898.31     1941.20     43.80 o 
  11   2   8     1301.16     1311.01     60.81 o 
  12   2   8    10349.83    10644.33    172.15 o 
  13   2   8      564.97      658.04     54.55 o 
  14   2   8     1007.92     1108.69     55.03 o 
  15   2   8        1.09       11.13     37.69 o 
  16   2   8      524.12      580.56     50.13 o 
  17   2   8     1679.61     1623.18     56.15 o 
  18   2   8      511.26      567.80     45.24 o 
  19   2   8      110.76      113.37     40.53 o 
  20   2   8      174.04      102.12     47.18 o 
  21   2   8        3.60        5.17     47.17 o 
  22   2   8        3.26      -68.81     68.81 o 
  23   2   8      528.46      769.05     91.48 o 
 -25   3   8      404.40      523.74     80.60 o 
 -24   3   8       15.88      -49.31     49.31 o 
 -23   3   8     2101.03     2371.03     86.73 o 
 -22   3   8      450.06      389.41     45.60 o 
 -21   3   8      847.53      870.77     51.09 o 
 -20   3   8        1.79      -33.74     33.74 o 
 -19   3   8     3516.64     3478.96     79.60 o 
 -18   3   8     1772.89     1601.36     65.04 o 
 -17   3   8      525.10      505.78     39.59 o 
 -16   3   8     1836.97     1648.57     51.73 o 
 -15   3   8    12798.05    12448.20    140.72 o 
 -14   3   8     1640.71     1586.18     51.89 o 
 -13   3   8     4990.43     5010.05     82.83 o 
 -12   3   8     3484.55     3172.23     53.33 o 
 -11   3   8    39195.62    38598.99    263.73 o 
 -10   3   8    11993.23    12078.77     88.78 o 
  -9   3   8    31837.48    32021.67    196.27 o 
  -8   3   8     2180.56     2262.54     30.96 o 
  -7   3   8    34028.95    34219.52    219.56 o 
  -6   3   8    42858.91    43377.79    271.59 o 
  -5   3   8     2291.28     2045.78     28.47 o 
  -4   3   8      325.72      416.59     16.09 o 
  -3   3   8    29074.62    27594.06    372.85 o 
  -2   3   8     9120.78     9146.50     94.85 o 
  -1   3   8    15947.77    16222.71    156.18 o 
   0   3   8     3969.44     4398.47     65.70 o 
   1   3   8    68380.21    68410.20    523.04 o 
   2   3   8    22935.54    23179.71    185.96 o 
   3   3   8    13709.85    13110.43    119.53 o 
   4   3   8     7746.11     7252.24     81.01 o 
   5   3   8    36119.76    34322.43    314.34 o 
   6   3   8    21245.86    20420.15    183.59 o 
   7   3   8     1513.65     1480.40     30.77 o 
   8   3   8     3332.90     3379.58     46.19 o 
   9   3   8     7501.93     7572.27     87.35 o 
  10   3   8     7195.21     7318.21    107.22 o 
  11   3   8      369.62      322.73     55.66 o 
  12   3   8      552.19      551.99     58.10 o 
  13   3   8     4934.12     4836.23    118.33 o 
  14   3   8     1414.73     1431.15     60.28 o 
  15   3   8     1245.25     1277.26     60.95 o 
  16   3   8      618.49      652.50     41.95 o 
  17   3   8     1647.26     1689.54     59.46 o 
  18   3   8     1316.43     1465.87     60.18 o 
  19   3   8      187.18      134.26     42.67 o 
  20   3   8      578.17      637.27     63.81 o 
  21   3   8      329.11      250.57     56.14 o 
  22   3   8      482.01      478.23     83.50 o 
  23   3   8        1.22      -72.42     72.42 o 
 -25   4   8        9.62      140.23    117.46 o 
 -24   4   8      175.14      203.66     66.73 o 
 -23   4   8      220.27      152.38     53.20 o 
 -22   4   8      156.62      250.95     55.06 o 
 -21   4   8      187.87      108.70     39.93 o 
 -20   4   8        3.47      -25.61     34.94 o 
 -19   4   8      120.36      135.57     36.53 o 
 -18   4   8     2308.45     2166.69     65.11 o 
 -17   4   8     1276.67     1248.00     50.98 o 
 -16   4   8      437.44      456.46     48.56 o 
 -15   4   8     1643.97     1559.45     60.11 o 
 -14   4   8     1344.83     1454.66     55.51 o 
 -13   4   8     3472.60     3417.97     68.77 o 
 -12   4   8     1339.45     1577.84     45.70 o 
 -11   4   8     3750.85     3674.28     50.29 o 
 -10   4   8      620.41      671.78     21.96 o 
  -9   4   8     2733.73     2812.11     33.98 o 
  -8   4   8      843.13      845.68     19.49 o 
  -7   4   8     7555.94     7762.36     62.29 o 
  -6   4   8     1550.76     1573.51     27.21 o 
  -5   4   8     7943.80     8228.87     72.50 o 
  -4   4   8    17266.85    16811.58    122.76 o 
  -3   4   8    33533.75    33183.01    246.43 o 
  -2   4   8      248.41      166.91      8.10 o 
  -1   4   8     3411.60     3338.80     48.63 o 
   0   4   8    15972.72    16971.35    177.75 o 
   1   4   8     1501.72     1434.25     23.40 o 
   2   4   8     1845.08     2159.82     29.37 o 
   3   4   8     1286.06     1307.49     26.00 o 
   4   4   8      358.29      315.41     16.49 o 
   5   4   8     2352.63     2405.07     44.77 o 
   6   4   8     3008.27     3079.08     51.64 o 
   7   4   8    31190.07    31044.60    270.05 o 
   8   4   8    24015.43    24373.24    205.55 o 
   9   4   8     1449.59     1419.51     33.37 o 
  10   4   8       30.65       -8.02     16.01 o 
  11   4   8      259.82      309.83     39.54 o 
  12   4   8      106.79       54.54     38.09 o 
  13   4   8       93.39       22.57     40.37 o 
  14   4   8      982.60     1049.84     85.21 o 
  15   4   8     1286.67     1326.19     51.20 o 
  16   4   8     1520.81     1588.62     57.29 o 
  17   4   8     1219.51     1232.75     54.96 o 
  18   4   8     1857.76     1976.47     79.02 o 
  19   4   8     1096.63     1258.77     87.06 o 
  20   4   8      817.31      918.80     69.75 o 
  21   4   8       22.87       28.78     68.73 o 
  22   4   8      565.93      611.50    105.35 o 
  23   4   8        1.03       55.57     77.60 o 
 -24   5   8        5.19      -45.02     78.30 o 
 -23   5   8       60.47      -13.51     48.41 o 
 -22   5   8       23.91      -37.09     37.09 o 
 -21   5   8     1383.53     1375.69     60.89 o 
 -20   5   8       13.64      -17.33     35.14 o 
 -19   5   8     1286.81     1269.81     54.72 o 
 -18   5   8      113.95       69.79     35.31 o 
 -17   5   8     1553.80     1621.78     62.26 o 
 -16   5   8      557.52      712.84     60.65 o 
 -15   5   8     1063.43     1018.44     48.10 o 
 -14   5   8       25.25       43.27     29.10 o 
 -13   5   8     4883.13     4740.04     87.27 o 
 -12   5   8     4929.36     4880.57     70.57 o 
 -11   5   8     4739.91     4651.83     63.14 o 
 -10   5   8       68.58       44.74     11.30 o 
  -9   5   8     3130.57     3227.96     41.47 o 
  -8   5   8     5864.10     6092.64     63.30 o 
  -7   5   8     1295.03     1204.11     23.98 o 
  -6   5   8     1247.73     1474.78     38.67 o 
  -5   5   8    20365.31    20904.43    146.03 o 
  -4   5   8     5667.48     5602.87     53.68 o 
  -3   5   8    20889.02    21410.74    175.86 o 
  -2   5   8     5663.44     5658.67     57.21 o 
  -1   5   8     6121.62     5859.41     56.23 o 
   0   5   8    22198.17    22211.37    171.96 o 
   1   5   8       71.42       72.05     10.24 o 
   2   5   8    12363.56    12603.51    103.77 o 
   3   5   8    19871.23    20322.20    149.62 o 
   4   5   8     1036.18     1054.20     20.25 o 
   5   5   8     1534.44     1472.37     32.60 o 
   6   5   8       86.11      118.88     17.13 o 
   7   5   8     4182.00     4213.19     69.41 o 
   8   5   8     6445.17     6473.05     93.97 o 
   9   5   8      439.51      473.49     32.52 o 
  10   5   8     3096.03     3168.68     67.12 o 
  11   5   8     2971.30     3066.54     68.44 o 
  12   5   8      999.04      921.30     35.90 o 
  13   5   8       31.56      -25.60     25.60 o 
  14   5   8      904.77      947.67     59.90 o 
  15   5   8        9.70       56.94     33.04 o 
  16   5   8     1428.79     1513.84     98.77 o 
  17   5   8       45.77      -41.09     41.09 o 
  18   5   8       41.81       24.55     45.83 o 
  19   5   8      276.77      341.86     59.56 o 
  20   5   8       42.33       71.32     52.94 o 
  21   5   8        0.03        1.94     70.10 o 
  22   5   8       53.67       32.13     75.76 o 
 -24   6   8      105.74       60.98     70.87 o 
 -23   6   8     1134.46     1273.65     69.02 o 
 -22   6   8      243.69      133.92     46.54 o 
 -21   6   8       17.07      -34.73     37.22 o 
 -20   6   8       10.62      -35.98     35.98 o 
 -19   6   8       17.05      -13.79     34.47 o 
 -18   6   8      807.23      727.07     49.90 o 
 -17   6   8     1168.50     1217.26     54.91 o 
 -16   6   8      176.67      115.12     35.01 o 
 -15   6   8      383.77      485.02     40.99 o 
 -14   6   8     1696.85     1429.50     54.59 o 
 -13   6   8      780.18      793.27     42.74 o 
 -12   6   8     8977.96     8715.36    114.62 o 
 -11   6   8       54.05       -0.46     19.17 o 
 -10   6   8       25.20       14.88     11.28 o 
  -9   6   8     1059.99     1137.48     26.62 o 
  -8   6   8     4972.88     4813.98     49.09 o 
  -7   6   8     8114.65     8116.97     68.12 o 
  -6   6   8       30.01       55.06     10.99 o 
  -5   6   8     5854.10     6055.67     58.09 o 
  -4   6   8    17709.62    17942.97    139.37 o 
  -3   6   8      381.21      320.59     15.11 o 
  -2   6   8    12789.06    12947.82    108.41 o 
  -1   6   8    12760.02    12701.28    107.10 o 
   0   6   8      227.48      286.94     12.93 o 
   1   6   8     2867.56     2875.00     35.39 o 
   2   6   8    11790.93    11764.60     99.52 o 
   3   6   8       11.95        8.47      8.47 o 
   4   6   8     5004.86     5039.57     54.18 o 
   5   6   8     4627.92     4823.48     66.30 o 
   6   6   8      639.50      659.88     27.24 o 
   7   6   8    18920.65    18711.04    233.39 o 
   8   6   8    14174.24    14369.43    157.29 o 
   9   6   8       48.57       33.51     21.75 o 
  10   6   8     1429.04     1518.36     52.65 o 
  11   6   8     1238.33     1216.29     58.14 o 
  12   6   8      866.83      860.57     51.64 o 
  13   6   8     6578.75     6745.18    110.77 o 
  14   6   8     1065.87     1097.92     73.65 o 
  15   6   8      574.21      502.75     54.67 o 
  16   6   8     4139.58     4190.08    116.10 o 
  17   6   8      174.16      244.88     61.56 o 
  18   6   8        2.74      -48.66     48.66 o 
  19   6   8     1440.25     1638.34     90.04 o 
  20   6   8      900.42      862.74     77.31 o 
  21   6   8      362.78      325.48     92.68 o 
  22   6   8      638.98      680.94    109.34 o 
 -24   7   8       33.69      142.38     90.10 o 
 -23   7   8      690.33      829.23     61.32 o 
 -22   7   8      311.63      363.55     54.05 o 
 -21   7   8       45.28       -5.71     40.58 o 
 -20   7   8      242.35      254.73     47.60 o 
 -19   7   8     1160.39     1160.69     57.86 o 
 -18   7   8      389.41      419.85     63.58 o 
 -17   7   8       76.29       36.92     36.12 o 
 -16   7   8     1828.21     1759.07     63.01 o 
 -15   7   8     3531.93     3582.99     89.17 o
[truncated: 632,652 more chars]
